# Supplementary material for: A Network-Based Approach on Elucidating the Multi-Faceted Nature of Chronological Aging in S. cerevisiae
Source: PLoS One. 2011 Dec 21;6(12):e29284. doi: 10.1371/journal.pone.0029284 (PMC3244448; doi:10.1371/journal.pone.0029284)
Supplement: Table S1 — Core proteins of the network. (XLS) [file pone.0029284.s005.xls]

## Sheet: core proteins
Table S1. Core proteins of the network
Systematic name	Standard Name
YDL042C	SIR2
YDR293C	SSD1
YFL039C	ACT1
YGL181W	GTS1
YGR037C	ACB1
YIL065C	FIS1
YKL085W	MDH1
YKL106W	AAT1
YLL001W	DNM1
YLR368W	MDM30
YML014W	TRM9
YML120C	NDI1
YML125C	PGA3
YMR145C	NDE1
YOR061W	CKA2
YOR367W	SCP1
YPL015C	HST2
YPR024W	YME1
