# Supplementary material for: A Network-Based Approach on Elucidating the Multi-Faceted Nature of Chronological Aging in S. cerevisiae
Source: PLoS One. 2011 Dec 21;6(12):e29284. doi: 10.1371/journal.pone.0029284 (PMC3244448; doi:10.1371/journal.pone.0029284)
Supplement: Table S2 — Protein-protein interactions of CAN. (XLS) [file pone.0029284.s006.xls]

## Sheet: ppi CAN
Table S2. Protein-protein interactions of CAN
YJR013W	YAR027W
YHR135C	YJR104C
YHR026W	YKL065C
YFR004W	YER110C
YNL197C	YNL080C
YOL059W	YMR139W
YGL200C	YAR002C-A
YER179W	YER179W
YGL181W	YNL243W
YER036C	YBR084W
YPL082C	YLR033W
YER133W	YDR477W
YNL049C	YDL229W
YHR135C	YBL011W
YJR059W	YKL093W
YOR362C	YGR135W
YJL164C	YOR113W
YJL095W	YEL055C
YPL204W	YNL027W
YLR394W	YDL064W
YMR139W	YJR029W
YPL082C	YDR448W
YPR029C	YFR043C
YKL161C	YBR160W
YER133W	YDR475C
YNL197C	YOR172W
YIL144W	YER133W
YOR351C	YIL072W
YOL145C	YGL008C
YER018C	YMR294W
YPL240C	YNL186W
YBR126C	YBR126C
YDR016C	YLR117C
YPL153C	YJL128C
YMR001C	YMR036C
YCR088W	YBL005W
YOR061W	YDR496C
YLL036C	YDL229W
YNL032W	YLR429W
YKL203C	YAL016W
YNL082W	YOL090W
YNL197C	YBL037W
YOL133W	YLR097C
YIR010W	YNL189W
YNL313C	YDL185W
YPL082C	YBR245C
YJL106W	YAL028W
YHR135C	YKL121W
YJR059W	YOR113W
YOR207C	YOR210W
YER103W	YLR293C
YMR215W	YHR140W
YPR061C	YIL094C
YMR139W	YJR027W
YGR133W	YOL147C
YDL020C	YDR394W
YHR112C	YHR112C
YGL178W	YFR053C
YHR070W	YBL105C
YGR047C	YPL008W
YIR037W	YML086C
YJL034W	YLR292C
YBL007C	YPL022W
YLR383W	YML056C
YCR088W	YBL007C
YPR054W	YBR018C
YMR186W	YJR139C
YDR238C	YOR363C
YMR186W	YPL240C
YDR440W	YNL106C
YER125W	YDR388W
YOL145C	YGL153W
YHR107C	YHR043C
YDR331W	YDL015C
YKL116C	YLR015W
YJR035W	YLR304C
YNL248C	YOR210W
YGL124C	YKL025C
YBR087W	YOR217W
YBR202W	YGL001C
YGR040W	YPR010C
YML092C	YJL001W
YBR061C	YBR061C
YML130C	YML067C
YJR059W	YML096W
YFR004W	YBL024W
YDR207C	YDL076C
YDR388W	YBR150C
YPL240C	YNL189W
YMR078C	YAL005C
YKL029C	YKL104C
YHR013C	YDR044W
YDL229W	YLR354C
YOR153W	YJR106W
YLR144C	YML013W
YPL204W	YCR088W
YBL016W	YBL055C
YOR117W	YNL064C
YOR197W	YLL024C
YBR059C	YMR250W
YML075C	YER095W
YJL001W	YFR050C
YPL240C	YCL048W
YNL280C	YGL001C
YKL022C	YFR036W
YGR234W	YPR010C
YAL059W	YJL194W
YGR155W	YJR045C
YPL240C	YHR037W
YER125W	YOR151C
YDL160C	YDL160C
YJR121W	YDL004W
YMR001C	YIL144W
YGL206C	YPR029C
YDL042C	YIL150C
YAL005C	YHR113W
YOR117W	YFL039C
YJL095W	YJR092W
YML065W	YDR381W
YMR117C	YCR077C
YIL126W	YDL229W
YMR078C	YLL040C
YDR479C	YHR008C
YDR334W	YLR085C
YOR117W	YLR044C
YFR014C	YER175C
YHL011C	YKL104C
YPL026C	YDR001C
YLL024C	YMR237W
YBR059C	YIR006C
YHR107C	YHR044C
YOR244W	YNL166C
YGL158W	YOR193W
YJR003C	YDR448W
YAL005C	YBR159W
YBR160W	YER115C
YKL145W	YDL126C
YFL044C	YDL190C
YEL013W	YGL006W
YPL240C	YML066C
YBL103C	YML091C
YHL048W	YDL015C
YIR010W	YJR045C
YJR059W	YLR195C
YDR170C	YOL086C
YOR258W	YLR243W
YOL030W	YBR106W
YAL026C	YJL153C
YPL031C	YBR173C
YNL154C	YNL010W
YJR059W	YDL078C
YLR256W	YLR256W
YDR032C	YKR003W
YDR062W	YBR017C
YJR059W	YGR266W
YNL250W	YFR004W
YFR014C	YER174C
YLR096W	YHR082C
YAR007C	YDL140C
YJL187C	YNL186W
YNL175C	YNL209W
YKL048C	YJR076C
YKL067W	YKL067W
YBR179C	YBR179C
YNL258C	YGL145W
YPL150W	YJR142W
YML065W	YJR045C
YGL058W	YDL140C
YGR040W	YDL153C
YFR004W	YMR050C
YAL019W	YBL088C
YJR077C	YHL030W
YBL016W	YOR117W
YEL061C	YMR124W
YBR041W	YLR100W
YNL172W	YLR127C
YAL005C	YGR240C
YDL042C	YLR347C
YHR135C	YDR239C
YOR109W	YPR029C
YBR106W	YGR060W
YGL158W	YOR044W
YGR188C	YKL109W
YKL145W	YJL194W
YPL264C	YAL007C
YMR012W	YAL005C
YDR032C	YLR326W
YGR258C	YLR005W
YBR160W	YJR083C
YHR016C	YPL246C
YBR231C	YLR385C
YER133W	YOR061W
YDR170C	YIL109C
YLR272C	YDR388W
YDR307W	YHR140W
YBL034C	YER018C
YFR028C	YAL016W
YBR059C	YDR239C
YHR030C	YHR030C
YDR156W	YDR156W
YFR036W	YHR166C
YHR158C	YAL011W
YDR153C	YJR125C
YML065W	YMR078C
YAL005C	YPR010C
YFR004W	YMR045C
YDL239C	YML042W
YBR023C	YJR117W
YDR346C	YOR061W
YLR314C	YCR053W
YPL031C	YGL119W
YIR010W	YLR432W
YJL092W	YDL091C
YOL038W	YBL041W
YHR082C	YDL201W
YAR007C	YLR304C
YBR221C	YBR208C
YOL069W	YLR031W
YPL150W	YNL064C
YFL039C	YGL015C
YJR062C	YDL185W
YOL108C	YFL039C
YAL017W	YKL168C
YMR113W	YBL105C
YDL055C	YJL034W
YLL026W	YLL026W
YGL153W	YNL329C
YGL086W	YFL008W
YPL031C	YDL006W
YLL024C	YLL029W
YIR010W	YLR430W
YER036C	YBR127C
YGR261C	YDR448W
YFR004W	YNL071W
YKL197C	YDR244W
YPL240C	YHR042W
YLL024C	YLR187W
YDR507C	YNL166C
YPR148C	YDL237W
YIR010W	YFL039C
YDL017W	YLR429W
YOR351C	YPL077C
YJR068W	YLR432W
YOL006C	YNL273W
YMR186W	YER020W
YGR252W	YKL062W
YDL055C	YPL106C
Q0045	Q0250
YDR143C	YNL189W
YIL095W	YDL029W
YIL035C	YER006W
YGL158W	YDR448W
YPL031C	YJR092W
YHR098C	YPL246C
YEL061C	YNR069C
YDL015C	YJR117W
YHR079C	YNL097C
YNL023C	YOR326W
YMR106C	YDR227W
YDR477W	YGL253W
YKL185W	YNL330C
YAR007C	YFL014W
YGR252W	YKL060C
YDL229W	YNL021W
YCR073C	YDR524C
YOR351C	YAL028W
YIR037W	YIR037W
YHR030C	YLR096W
Q0045	Q0275
YMR322C	YOR391C
YGR040W	YDL159W
YHR030C	YBR160W
YOL133W	YOR080W
YJR121W	YMR186W
YCR021C	YPL058C
YDR152W	YGR173W
YNL186W	YOR061W
YBR017C	YKL120W
YJR059W	YMR102C
YDR247W	YKL093W
YDL015C	YBR110W
YGR103W	YMR076C
YIR010W	YFL036W
YMR001C	YIL031W
YMR167W	YAL005C
YNL250W	YPR160W
YEL037C	YDL190C
YJL060W	YJL060W
YFR014C	YHR182W
YFR037C	YMR186W
YOL133W	YBR078W
YJL148W	YPR010C
YCR088W	YFL039C
YAR027W	YKR105C
YIR010W	YPL086C
YER129W	YDL229W
YIL129C	YHR102W
YHR143W-A	YOR210W
YDR324C	YNL209W
YBL007C	YBL007C
YDR477W	YHR073W
YBR231C	YLR085C
YJL092W	YMR029C
YHL007C	YDL149W
YDL229W	YNL023C
YCL061C	YMR048W
YDL108W	YDL166C
YLR440C	YGL145W
YOR290C	YDL053C
YAR007C	YDL029W
YNL290W	YMR226C
YBL016W	YDR120C
YGL005C	YPL240C
YMR058W	YOR307C
YDR096W	YMR190C
YNL259C	YDR270W
YHR171W	YHR171W
YDL132W	YDR328C
YDR118W	YNL172W
YOL115W	YML056C
YFR004W	YER103W
YNL020C	YJR104C
YPL209C	YLR347C
YDR303C	YNL041C
YFR014C	YBL078C
YBR160W	YHR164C
YER093C	YMR068W
YGR254W	YDL229W
YBR023C	YKR027W
YNL186W	YLR175W
YOL108C	YLR106C
YEL032W	YDL042C
YIR010W	YPL082C
YBR091C	YEL020W-A
YNL164C	YLR014C
YJL141C	YPL247C
YJR119C	YAL019W
YDR122W	YOL054W
YFR004W	YNL287W
YAL051W	YCR087C-A
YHR039C	YDR381W
YDR013W	YAR007C
YHL021C	YOR210W
YBR160W	YHR166C
YIL106W	YKL080W
YMR031C	YDL229W
YGL058W	YDL074C
YIR025W	YDR260C
YKL160W	YLR429W
YNL329C	YDL166C
YDL108W	YLR005W
YML067C	YBR106W
YHR135C	YKL114C
YFR004W	YKL112W
YDR201W	YFL008W
YFR004W	YBR085W
YIR036C	YIR036C
YGL011C	YPR103W
YDR430C	YBR221C
YPR173C	YBL081W
YBR202W	YDL042C
YLR320W	YLR259C
YIL035C	YER164W
YGR005C	YOR151C
YJR059W	YNL045W
YPL031C	YKL197C
YDR303C	YDR303C
YPR052C	YGL207W
YPL239W	YKL143W
YKR083C	YBR157C
YNL084C	YIR006C
YML067C	YIL076W
YPR019W	YLR274W
YGR252W	YGR204W
YJL099W	YMR237W
YGL179C	YLR257W
YOR351C	YJR049C
YBR052C	YDL222C
YDR011W	YML072C
YGL253W	YGL253W
YPL026C	YAL028W
YPL153C	YIL135C
YML109W	YDL042C
YOR157C	YOR362C
YNL154C	YNL027W
YDR127W	YDL229W
YFR004W	YEL013W
YLR433C	YLR433C
YDR507C	YLR314C
YGR274C	YGR274C
YBR272C	YOR362C
YDL042C	YHR119W
YDL153C	YBR281C
YIL066C	YCL028W
YIL150C	YKL045W
YPL150W	YHL003C
YLR096W	YJR138W
YOL145C	YGL207W
YNL154C	YNL133C
YER036C	YNL064C
YPR175W	YGR126W
YGL200C	YDR381W
YHR135C	YBL024W
YLR256W	YPL240C
YNL263C	YBR264C
YNL186W	YMR186W
YDR016C	YMR181C
YFR037C	YIL126W
YGR180C	YGL058W
YGR135W	YOL038W
YOL126C	YOR347C
YMR186W	YPR181C
YDR118W	YIR025W
YPL082C	YGL150C
YDL017W	YBR126C
YFR004W	YKR018C
YLR018C	YLR347C
YML008C	YGL001C
YFR004W	YIR036C
YGL012W	YGL012W
YGL180W	YKL048C
YPL138C	YLR015W
YMR058W	YKL065C
YBR194W	YPR152C
YOL139C	YNL262W
YLR106C	YMR012W
YKR011C	YGL166W
YER018C	YNR069C
YDR414C	YBR106W
YFR004W	YIR035C
YAL027W	YDR388W
YLR096W	YOR093C
YNL329C	YLR191W
YJR069C	YBR127C
YIR026C	YPR164W
YGR133W	YDR244W
YOR116C	YKL060C
YBR160W	YJL060W
YGR088W	YNR052C
YCR005C	YJL042W
YML056C	YOL139C
YLR106C	YJL130C
YDL214C	YBL007C
YNL197C	YLR187W
YER092W	YPL235W
YFR004W	YBR080C
YNL209W	YDL229W
YLL026W	YFL039C
YGL061C	YMR308C
YLR175W	YCR016W
YFL009W	YDR146C
YDL200C	YHR033W
YML051W	YHL012W
YKL113C	YDL164C
YBR160W	YJR092W
YER171W	YMR012W
YDR069C	YJL130C
YDL117W	YPL038W
YGR135W	YEL061C
YJL187C	YMR001C
YHR135C	YKL210W
YKL166C	YKL093W
YML065W	YIL035C
YJL074C	YLR086W
YDR032C	YER020W
YDR170C	YKL104C
YBL102W	YML018C
YER057C	YJL148W
YCL034W	YBL007C
YDR532C	YDR532C
YDR293C	YDR293C
YIL095W	YML088W
YFR028C	YDL129W
YJL095W	YFR028C
YPL203W	YGR186W
YBR017C	YAL005C
YJR112W	YJR089W
YGR262C	YHR033W
YHL021C	YGR101W
YDL020C	YDL007W
YFL008W	YFR031C
YDR523C	YGL062W
YBL024W	YIL070C
YNL298W	YML092C
YOL013C	YPL240C
YIL048W	YBR106W
YNL027W	YJR132W
YOR005C	YMR106C
YPR164W	YDR363W
YNL189W	YGR136W
YNL298W	YBR061C
YDL159W	YMR322C
YLR320W	YPR164W
YHR158C	YMR124W
YFR027W	YNL290W
YER018C	YFR046C
YGR218W	YEL043W
YBR044C	YLL041C
YDL103C	YPL106C
YOR365C	YDL074C
YNL161W	YFR028C
YBR160W	YLR187W
YPL195W	YLR148W
YOR165W	YOR165W
YBL022C	YGR231C
YBL045C	YGR033C
YFR004W	YBL030C
YBL007C	YIL144W
YDR228C	YIL035C
YDL015C	YBR106W
YIL063C	YDR388W
YJL157C	YDL229W
YDR247W	YDR071C
YNR051C	YHR183W
YHR119W	YNL189W
YDR258C	YPL138C
YFR014C	YPR036W
YAL048C	YOR284W
YAR007C	YFL009W
YNL154C	YNL136W
YBR160W	YBL024W
YGR240C	YFL039C
YPR175W	YDL053C
YBL088C	YDL101C
YHR114W	YOR059C
YDR200C	YFR008W
YGR200C	YMR312W
YHR007C	YKL008C
YHR016C	YBR205W
YNR051C	YPL061W
YOL113W	YPL169C
YGR040W	YJL089W
YIL070C	YDR381W
YGR134W	YNL288W
YBR173C	YJL001W
YBR006W	YBR006W
YPR105C	YPR191W
YDL112W	YJR045C
YMR186W	YOR027W
YLR262C	YLR304C
YGR173W	YPL235W
YNL197C	YCR107W
YPL240C	YHR030C
YOR117W	YFL045C
YBR160W	YKL108W
YFR004W	YKL104C
YNL189W	YHL018W
YER139C	YOR151C
YDL131W	YDL131W
YCR007C	YCR007C
YFR013W	YAR007C
YOR153W	YGR266W
YJL187C	YGR159C
YDR394W	YMR314W
YDL239C	YNL225C
YMR117C	YPR083W
YNL154C	YER079W
YHR135C	YNL227C
YLR191W	YAR042W
YMR139W	YER099C
YML109W	YML109W
YBR160W	YHR159W
YBR166C	YBL105C
YMR308C	YIL094C
YLR153C	YLR106C
YFR008W	YDR532C
YIR006C	YDL029W
YDL209C	YER165W
YGR218W	YIL094C
YIR010W	YPR161C
YHL007C	YDL153C
YER012W	YKL145W
YDL165W	YPR072W
YNL154C	YGR159C
YJL092W	YGL241W
YBL097W	YLR086W
YIR010W	YGR159C
YLL040C	YIL094C
YIL095W	YJR137C
YLR175W	YNL262W
YPL155C	YPL155C
YOR368W	YEL023C
YKL029C	YLR106C
YJL092W	YLL019C
YAR033W	YGL051W
YMR259C	YJR009C
YNL020C	YER036C
YPL101W	YGR200C
YDL214C	YDR216W
YGR040W	YER093C
YLR384C	YLL024C
YFR014C	YKL128C
YMR322C	YPL280W
YMR106C	YDR216W
YDL225W	YJR092W
YKL029C	YOL038W
YFR014C	YKL127W
YNL001W	YOR061W
YDL108W	YIL094C
YOL034W	YLR383W
YOR151C	YDL140C
YDL222C	YLR454W
YFR034C	YGR204W
YJR059W	YOR257W
YGL081W	YJL074C
YDL229W	YNL032W
YPL164C	YPR191W
YNL197C	YLR297W
YDR027C	YJR066W
YOR326W	YLR190W
YML023C	YDL105W
YBR160W	YLR190W
YAL005C	YGR237C
YBR160W	YER129W
YJL164C	YKL166C
YER094C	YOL038W
YGR218W	YNL243W
YBR059C	YLR206W
YMR308C	YJR159W
YFR004W	YMR037C
YER171W	YKL085W
YEL013W	YFL039C
YER179W	YMR224C
YML121W	YPL180W
YPL055C	YML017W
YJL187C	YGR153W
YOL145C	YKR034W
YPL101W	YPL101W
YNL161W	YOL139C
YNL090W	YOR089C
YEL072W	YCR106W
YPL203W	YKL038W
YLR190W	YMR117C
YAL027W	YLR429W
YIL095W	YKL062W
YMR048W	YBR202W
YAL034C	YBR198C
YOL132W	YOR016C
YGL054C	YBR106W
YER018C	YDL233W
YOR151C	YDR404C
YPL153C	YDR071C
YPL031C	YIL053W
YPL001W	YNL209W
YGL011C	YGR097W
YFR034C	YDL131W
YLR089C	YLR259C
YOL090W	YIL143C
YNL189W	YCR076C
YOR197W	YMR186W
YMR234W	YAR007C
YGR218W	YJR061W
YFR004W	YDL100C
YGL223C	YPR105C
YHR056C	YIL126W
YPL031C	YKL181W
Q0045	YLR395C
YFR014C	YPR152C
YMR066W	YPL106C
YLR096W	YOL054W
YLR320W	YNL209W
YAL034C	YGR274C
YML072C	YML072C
YLR430W	YGR159C
YOL139C	YHL034C
YNL154C	YML110C
YPR054W	YOR299W
YGL201C	YBL023C
YJL187C	YLR125W
YER125W	YOR241W
YOL113W	YIR039C
YPL264C	YHR140W
YDL246C	YJR159W
YDL047W	YKL110C
YJL192C	YPL058C
YER018C	YIR025W
YLR015W	YDR388W
YEL037C	YKL145W
YGL005C	YGR120C
YEL041W	YJR049C
YIR010W	YNL172W
YPL240C	YJL074C
YBR296C-A	YJL092W
YJL164C	YKL160W
YFR004W	YDL103C
YDL108W	YPR013C
YBR160W	YHR158C
YBR221C	YFR004W
YHR026W	YDL015C
YJL157C	YLR229C
YPL240C	YHR135C
YFR004W	YHR063C
YIL035C	YMR173W
YJL092W	YLR384C
YBR089C-A	YLR033W
YJR066W	YCR009C
YOL115W	YMR308C
YDL101C	YJR056C
YER006W	YGR103W
YPL031C	YKL185W
YGR159C	YLR175W
YPL055C	YNL161W
YMR216C	YMR173W
YPL055C	YOR257W
YGL207W	YGL048C
YKL008C	YPR048W
YOL098C	YDL055C
YBL102W	YGL006W
YOR189W	YBR127C
YPL204W	YGR155W
YKL039W	YDL126C
YML051W	YOR197W
YBR169C	YLL024C
YHR135C	YNL116W
YDR032C	YHR001W
YOR385W	YER125W
YLL036C	YLR117C
YDR207C	YDR207C
YOR109W	YPR171W
YOR197W	YDL229W
YOL013C	YML013W
YDL225W	YPL235W
YML051W	YPL248C
YBR212W	YBR212W
YCR009C	YFL039C
YOL090W	YFR037C
YJL148W	YJR063W
YKL166C	YNL227C
YNL134C	YCR102C
YJL030W	YJL030W
YML065W	YHR143W-A
YFR014C	YHR090C
YDR266C	YDR266C
YHR107C	YNL166C
YIL035C	YOL054W
YGL263W	YLR272C
YDL225W	YDL029W
YIL066C	YHR024C
YOR244W	YLR257W
YLR456W	YIL144W
YML060W	YLR347C
YPL031C	YBR042C
YDR523C	YHR033W
YOR267C	YGR103W
YMR036C	YPR191W
YOL100W	YBL105C
YJL164C	YPR091C
YDL209C	YFL039C
YGL180W	YDR239C
YBR112C	YBL103C
YKL145W	YGR232W
YJR059W	YDR293C
YNL250W	YCR073C
YOL133W	YJL149W
YBL007C	YBL037W
YGL153W	YGL153W
YDR207C	YDL053C
YER068W	YNL288W
YAR002C-A	YAR002C-A
YBR160W	YCL014W
YKL196C	YNL258C
YFR004W	YER133W
YLL013C	YML091C
YNR051C	YPL184C
YLR433C	YDR184C
YMR076C	YJL074C
YCR008W	YHR056C
YFR037C	YGL207W
YDR032C	YPL058C
YOL028C	YPR054W
YER174C	YER174C
YIR010W	YOL100W
YDR022C	YPL166W
YPR141C	YDR020C
YDR238C	YNL287W
YIR010W	YIL126W
YNL154C	YNL218W
YDL101C	YMR031C
YHR164C	YMR224C
YDR190C	YLR085C
YER125W	YCR016W
YBR114W	YHR183W
YLR175W	YLR432W
YFL033C	YBL011W
YIR010W	YNL166C
YDL229W	YIR039C
YKL195W	YJR048W
YPL240C	YDR261C
YHR114W	YDL229W
YDR044W	YOR257W
YER123W	YNL049C
YPR161C	YAR007C
YFR050C	YGR253C
YLR455W	YNL248C
YGR060W	YAL007C
YOL059W	YKL142W
YCR091W	YNR047W
YLR131C	YNL254C
YHR166C	YLR451W
YHR079C	YHR079C
YJR066W	YBR078W
YMR001C	YMR012W
YHR082C	YPR131C
YAL007C	YGR231C
YDR303C	YFR037C
YPR103W	YPR103W
YJR068W	YEL013W
YMR221C	YPR036W
YKL166C	YLR113W
YIR010W	YJR066W
YLR272C	YFR031C
YPL209C	YGR113W
YNL288W	YOR284W
YNL154C	YNL149C
YBR278W	YMR224C
YER179W	YBR073W
YNR052C	YKL045W
YDR097C	YCR092C
YPL135W	YDR448W
YLR166C	YNL071W
YHR016C	YJL194W
YJR068W	YNL189W
YDL055C	YPR010C
YLR056W	YMR015C
YJL030W	YHR174W
YKL161C	YJR066W
YMR186W	YJR009C
YFR004W	YER099C
YPL026C	YMR102C
YDR247W	YFR028C
YCR012W	YCR077C
YBR160W	YML119W
YNL189W	YGR010W
YER133W	YER006W
YML065W	YGL210W
YGL223C	YNL051W
YJL106W	YPR013C
YIR010W	YJR063W
YFR004W	YBL041W
YFR004W	YJR104C
YEL002C	YHL003C
YBR288C	YGR261C
YHR030C	YPR191W
YDL013W	YKL145W
YKL166C	YNL117W
YNL248C	YOR341W
YHR007C	YLL048C
YGL180W	YKL114C
YHR052W	YJL109C
YNL087W	YOR086C
YJR059W	YGR159C
YIL106W	YFR028C
YOR299W	YKR027W
YPR019W	YNL273W
YPL240C	YER086W
YGR048W	YBR201W
YJR112W	YMR168C
YHR030C	YLR187W
YOR362C	YLR256W
YNL051W	YPL240C
YMR216C	YJR066W
YFR014C	YOR113W
YGR163W	YGR098C
YLL024C	YDL229W
YFR004W	YFL005W
YKR035W-A	YKR035W-A
YHR016C	YNL084C
YDL222C	YGR130C
YEL044W	YPL235W
YKL145W	YKL022C
YFR004W	YBL045C
YBL007C	YPL157W
YIR010W	YJR068W
YDR128W	YBL075C
YAL019W	YBR084W
YKL166C	YDR068W
YMR117C	YER186C
YAR007C	YGL150C
YHL007C	YDL006W
YOR380W	YOR380W
YLR056W	YML008C
YDR359C	YDL140C
YNL183C	YJR066W
YJL164C	YEL039C
YIR026C	YGR103W
YIL095W	YDR381W
YPL240C	YML042W
YFR004W	YER094C
YNL197C	YBR105C
YGR005C	YIL021W
YML051W	YDR146C
YGR063C	YBL008W
YCR008W	YAL005C
YKR054C	YOR326W
YPL031C	YJR070C
YDR156W	YOR210W
YPL169C	YDR381W
YHR135C	YPR083W
YHR080C	YDL229W
YMR026C	YMR026C
YNL189W	YBR080C
YDR388W	YGL226W
YDL015C	YLR343W
YNL298W	YGR275W
YBR173C	YOR362C
YFR004W	YFL014W
YIL095W	YER165W
YGR089W	YFL008W
YHR007C	YLR144C
YHR114W	YOR355W
YER148W	YGR252W
YML051W	YER130C
YKL197C	YDR265W
YOR217W	YLR432W
YGL180W	YKL121W
YNL197C	YHR082C
YKL185W	YFL009W
YLR383W	YNL189W
YKR100C	YDL100C
YDR108W	YPR078C
YGL180W	YER092W
YGR218W	YIL063C
YER006W	YGR245C
YKR083C	YMR083W
YIL144W	YIL144W
YNL258C	YLR440C
YLR191W	YGR279C
YOR341W	YJL148W
YML065W	YBR272C
YJR066W	YGR281W
YBL102W	YGL203C
YIL162W	YDL100C
YPL031C	YDL171C
YKL038W	YKL038W
YGL003C	YBL084C
YGR048W	YDL126C
YNL161W	YHL007C
YPL151C	YPL151C
YDR328C	YER103W
YJL164C	YEL032W
YPL248C	YDR123C
YGR218W	YMR124W
YOL013C	YNL009W
YDR091C	YJR067C
YBR053C	YDR098C
YOR244W	YNL136W
YLR056W	YLR100W
YMR215W	YLR343W
YAL034W-A	YLR052W
YJR076C	YLR314C
YDL108W	YDR460W
YDR127W	YGL048C
YOR153W	YPL058C
YKL141W	YDR178W
YLL019C	YDL185W
YLR392C	YER125W
YFR014C	YGL207W
YPL190C	YOL115W
YNL107W	YNL209W
YLR259C	YLR259C
YDR129C	YFL039C
YPL031C	YDL173W
YNL154C	YGR126W
YAL021C	YGR184C
YNL154C	YGL207W
YCR077C	YDR141C
YJL187C	YGR017W
YPL031C	YJR072C
YPR048W	YOR355W
YGR134W	YPR072W
YFR004W	YBR012W-B
YAR007C	YAR007C
YGL207W	YML069W
YJL004C	YPR181C
YGR040W	YDL178W
YGR283C	YGR283C
YNL154C	YPR152C
YMR109W	YPL038W
YHR030C	YNL053W
YAL046C	YDR098C
YMR048W	YJL066C
YJR059W	YGR161C
YER018C	YKL025C
YMR117C	YDL153C
YDR034C	YGR113W
YBL103C	YJR066W
YMR219W	YBL105C
YBR111W-A	YDR448W
YDL229W	YNL273W
YER174C	YGR262C
YDL019C	YAR042W
YOR351C	YBL007C
YJL099W	YOL086C
YFR014C	YGL205W
YAR007C	YDL007W
YGL200C	YDL015C
YDL165W	YIL038C
YIL003W	YGL091C
YJL106W	YPR115W
YER012W	YJL132W
YJR104C	YDL176W
YNL207W	YHL018W
YBL063W	YDL013W
YGR218W	YJR077C
YGL180W	YNL149C
YNL197C	YNL298W
YFR004W	YER125W
YPL020C	YGL053W
YDR121W	YPR175W
YDL064W	YMR080C
YHR079C	YJL034W
YJL095W	YDL006W
YNL197C	YOR147W
YNL175C	YHR052W
YNL237W	YGR023W
YGR060W	YBR159W
YLR191W	YLR191W
YIR010W	YGR188C
YER125W	YCL028W
YAL017W	YKL035W
YGL133W	YJL065C
YOL133W	YJL141C
YPL031C	YJR076C
YHR114W	YGL201C
YPL022W	YDL022W
YOL013C	YJR009C
YJL164C	YHR182W
YDL015C	YOR016C
YOL100W	YDR383C
YGR005C	YBR017C
YGL180W	YIL077C
YKL210W	YOR184W
YDL108W	YDL140C
YEL056W	YOL054W
YER012W	YJL130C
YOR117W	YKL210W
YHR030C	YJL066C
YBR041W	YML008C
YPL240C	YDR265W
YKL185W	YDL076C
YDL015C	YOR324C
YKL198C	YIL125W
YIR010W	YIL130W
YBR089C-A	YFR013W
YMR292W	YOR165W
YCR088W	YNL298W
YML069W	YOR061W
YOR081C	YJL034W
YER103W	YDL229W
YER133W	YBR225W
YAL027W	YDR507C
YHR114W	YNR016C
YHR107C	YKL056C
YFR004W	YHR098C
YHR135C	YDL053C
YPL061W	YOR136W
YHR135C	YDR264C
YHR158C	YER184C
YOL145C	YOL145C
YKL129C	YKL152C
YBR160W	YJR059W
YJR066W	YLR214W
YAL027W	YDR381W
YPL026C	YNR016C
YBR170C	YOL013C
YPR111W	YOR136W
YJR068W	YJR109C
YKL108W	YIL035C
YGL207W	YAR007C
YGR155W	YBR127C
YCR066W	YDL064W
YBR173C	YER094C
YDR098C	YER174C
YOL038W	YFR050C
YBL029C-A	YDL222C
YPL026C	YDL019C
YNR029C	YKL028W
YFR004W	YIL074C
YLR166C	YJR045C
YKL008C	YBR159W
YJL095W	YKL168C
YMR308C	YDR148C
YCL017C	YOR251C
YJL092W	YNL186W
YNL298W	YCR002C
YDR388W	YFL018C
YLR386W	YLR386W
YBL049W	YIL017C
YKL128C	YER064C
YGR060W	YJR117W
YMR076C	YAL005C
YDL076C	YPL181W
YER174C	YGL071W
YER095W	YJL092W
YLR173W	YLR072W
YLR362W	YIL035C
YDR228C	YHR216W
YBR066C	YDR477W
YGL180W	YKL023W
YBL041W	YDL020C
YMR215W	YIL016W
YGR218W	YGL092W
YNL154C	YNL155W
YFL033C	YJL164C
YLR442C	YLR355C
YPR052C	YBR089C-A
YER018C	YAL034W-A
YJR059W	YDR001C
YFR014C	YCL029C
YLR274W	YJL194W
YNL288W	YHL018W
YOR244W	YER174C
YMR052W	YMR052W
YPL204W	YMR307W
YHR111W	YDL229W
YJR059W	YPL077C
YDL132W	YFL009W
YGL179C	YLR231C
YNL172W	YKL022C
YML023C	YDR260C
YMR168C	YDL076C
YNL127W	YKL152C
YNL218W	YJL030W
YGR152C	YGR152C
YFR004W	YEL031W
YOR324C	YLR292C
YNL172W	YJL013C
YJL141C	YLL001W
YNL197C	YLR018C
YDR030C	YDL101C
YBR272C	YDR363W-A
YDR146C	YOR116C
YCL017C	YHR111W
YMR031C	YCR004C
YLR241W	YBR110W
YBR059C	YGL207W
YJL095W	YNL209W
YJL210W	YGR133W
YOL027C	Q0105
YDL206W	YBR159W
YAL005C	YJR140C
YHR119W	YBR103W
YHR135C	YHR183W
YPL031C	YJL103C
YPR161C	YLR175W
YAR002C-A	YOR016C
YLR131C	YFR053C
YLR096W	YBR169C
YCR009C	YAL062W
YLR446W	YLR211C
YGR184C	YPR048W
YGL263W	YJR095W
YFR004W	YEL037C
YHR140W	YLR343W
YDR324C	YDL229W
YGL180W	YPR091C
YJL095W	YJR063W
YDR122W	YMR124W
YJR059W	YKL080W
YML067C	YAR028W
YBR245C	YOL006C
YPL026C	YBL066C
YOL159C-A	YNL091W
YJL128C	YFR028C
YPL082C	YLR044C
YDR381W	YLL054C
YNL020C	YNL154C
YLR166C	YBR221C
YNL048W	YHR140W
YLR399C	YFL039C
YCL010C	YGR252W
YIR006C	YKL129C
YFR037C	YLL026W
YDL052C	YDR170C
YFL016C	YER147C
YNL154C	YNL001W
YFR004W	YEL039C
YHR135C	YHR073W
YCR091W	YBR285W
YJL001W	YER094C
YMR223W	YMR223W
YOL090W	YGR258C
YIL144W	YAR018C
YPL240C	YNL064C
YJR132W	YLR106C
YLR015W	YDL140C
YML051W	YML051W
YGR218W	YEL066W
YEL023C	YDL185W
YOR301W	YGR041W
YPL248C	YER148W
YDL214C	YBL024W
YBR214W	YBR243C
YGR268C	YLR206W
YDR043C	YIL035C
YFR027W	YJR068W
YDR120C	YER049W
YBR017C	YDL204W
YDL047W	YMR196W
YDR394W	YDR394W
YML065W	YIL016W
YDL017W	YDL160C
YJL187C	YHR158C
YPL082C	YDR303C
YNR051C	YHR013C
YEL037C	YER095W
YJL151C	YNL287W
YDR190C	YER092W
YFR031C	YLR086W
YFL039C	YPR171W
YNL197C	YNL071W
YFR028C	YEL032W
YOR244W	YPL222W
YMR117C	YHR107C
YMR058W	YBR159W
YDL222C	YDR011W
YPL001W	YLR109W
YGL206C	YIL044C
YKL195W	YMR038C
YLR007W	YOL034W
YMR106C	YLR271W
YFR027W	YPL008W
YBR160W	YJL194W
YLR394W	YDR004W
YHR187W	YPL101W
YGR186W	YJL140W
YIL147C	YJR066W
YHL032C	YIL053W
YPR072W	YCR093W
YNL207W	YPR115W
YDL055C	YDR238C
YER095W	YAR007C
YCR002C	YCL014W
YPL070W	YKL151C
YLR080W	YBR159W
YLR096W	YBL023C
YLR385C	YAL011W
YLR144C	YDR388W
YDR297W	YGR125W
YFR014C	YKL151C
YGL223C	YNL041C
YPL082C	YPL181W
YPL082C	YKR001C
YOR117W	YBL030C
YLL013C	YOL009C
YCR077C	YER165W
YLR191W	YLR096W
YNL088W	YNL088W
YDR297W	YOR016C
YMR117C	YDL171C
YPL055C	YOL090W
YER164W	YOR304W
YDR303C	YOR253W
YMR150C	YMR035W
YDR439W	YBL097W
YBL007C	YCR100C
YMR300C	YMR300C
YHR030C	YNL037C
YHR135C	YPR091C
YOL013C	YGR048W
YOR117W	YDL022W
YFR014C	YER142C
YBR231C	YLR399C
YOL145C	YDL140C
YNL313C	YPL106C
YHR099W	YKL062W
YPR036W	YKL145W
YLR096W	YBL024W
YGR134W	YJR011C
YBR278W	YDR388W
YLL036C	YPR082C
YFL009W	YDR054C
YOR368W	YPL022W
YBR111W-A	YCL010C
YHR036W	YGL247W
YIR026C	YJL122W
YER095W	YDR127W
YIR035C	YPL001W
YHL007C	YDL027C
YHR083W	YDR201W
YER129W	YOR061W
YPL028W	YAL005C
YBR278W	YDR381W
YOR351C	YIL038C
YNL250W	YDL185W
YDR496C	YKL185W
YIR010W	YGR282C
YDR448W	YPL047W
YFR014C	YPR171W
YLR362W	YBL016W
YGR060W	YKL008C
YGL207W	YNL088W
YLL010C	YKL015W
YHR135C	YHL013C
YBR087W	YMR181C
YDL225W	YJR070C
YIR007W	YMR186W
YPR105C	YDL229W
YHR023W	YFL039C
YHL034C	YNL175C
YAR027W	YHR048W
YPR103W	YCR076C
YLR189C	YLL024C
YKL129C	YER047C
YOL145C	YOR061W
YMR106C	YDR453C
YKL145W	YJL034W
YDR124W	YDR347W
YBL016W	YDR266C
YER148W	YDL165W
YHR135C	YOL070C
YNL154C	YPR013C
YFR008W	YOR111W
YMR048W	YOR153W
YDR388W	YDR148C
YGR173W	YOL061W
YJR066W	YMR215W
YML095C	YMR201C
YML102W	YLR108C
YMR001C	YPR013C
YPR054W	YHR030C
YDR141C	YIL048W
YBR160W	YPR086W
YJR066W	YGR032W
YPL031C	YLR190W
YDR414C	YCR100C
YIR010W	YJR060W
YPL240C	YGL124C
YPL031C	YKR041W
YIL095W	YBL007C
YBR179C	YLR368W
YDR507C	YLR242C
YPL155C	YHR158C
YDR477W	YFR028C
YOR304W	YER103W
YPL031C	YDL186W
YBL023C	YNL261W
YAL007C	YGL008C
YMR250W	YMR250W
YMR075W	YMR075W
Q0045	Q0105
YNR051C	YJR063W
YCR008W	YLR429W
YJL210W	YGL153W
YJL092W	YMR136W
YJL168C	YIL021W
YIR026C	YPR029C
YPL106C	YGL202W
YPL151C	YGR240C
YNL088W	YCR077C
YLR096W	YPL106C
YPL181W	YNL330C
YHR158C	YAL047C
YPL150W	YNL077W
YNL197C	YNL176C
YHR030C	YHR179W
YDL239C	YDR520C
YHR013C	YDR381W
YJL095W	YMR111C
YOR157C	YBR225W
YDL074C	YPL055C
YDR347W	YJR101W
YKL039W	YLR044C
YDR131C	YIL063C
YER081W	YBR042C
YOL133W	YGR240C
YKL139W	YAL005C
YNL298W	YHR107C
YER095W	YJR009C
YDL112W	YKL182W
YOL038W	YKL145W
YOR373W	YNL225C
YBR059C	YDR354W
YCR063W	YLR117C
YKL145W	YOR362C
YBL030C	YJR048W
YGL200C	YJR117W
YFR004W	YNL064C
YBR222C	YLR240W
YIL076W	YLR259C
YJL164C	YER078C
YIR026C	YFR028C
YML065W	YDR347W
YBR221C	YNL071W
YPL150W	YDL128W
YPL153C	YER040W
YNL262W	YNL299W
YPL203W	YBR225W
YKL166C	YLR440C
YHR082C	YGL051W
YPL264C	YBR106W
YGL207W	YOR061W
YDL190C	YER057C
YBR245C	YOL017W
YDR076W	YPL153C
YHR166C	YCR077C
YDR318W	YIL144W
YPL150W	YNL186W
YDL209C	YPL151C
YMR215W	YEL031W
YER012W	YGL011C
YGL163C	YKL085W
YDL017W	YLR231C
YKL145W	YMR314W
YPL031C	YJL105W
YIR010W	YMR145C
YDR477W	YMR037C
YDR346C	YIL035C
YBL007C	YIL002C
YGL012W	YHR007C
YGR246C	YER148W
YER123W	YMR036C
YBR169C	YPL240C
YNL106C	YKR028W
YNL197C	YMR070W
YHR030C	YDR394W
YDR386W	YFR001W
YBL016W	YDR152W
YDL225W	YJR076C
YJL059W	YBR106W
YKL166C	YLR443W
YDR128W	YCL028W
YPL031C	YIL074C
YER040W	YER040W
YJR076C	YLR027C
YBL016W	YDR153C
YPL218W	YGL054C
YKL124W	YOR326W
YHR026W	YHR026W
YOR191W	YDR227W
YPR105C	YLR315W
YJR090C	YEL062W
YDR328C	YBR208C
YPL031C	YIL077C
YER133W	YER158C
YDR121W	YNL262W
YIR010W	YLR314C
YGL070C	YDR388W
YGL048C	YFL007W
YDL058W	YDR517W
YFR004W	YKR002W
YPL248C	YDR448W
YMR026C	YOL147C
YAL021C	YFL028C
YGL043W	YLR113W
YOR249C	YJL110C
YJL092W	YDL064W
YFR004W	YKR003W
YMR190C	YDL064W
YJL187C	YMR205C
YKR036C	YKR036C
YIL095W	YEL058W
YDR091C	YDR091C
YOL057W	YCR032W
YLR166C	YDL055C
YHR076W	YFR028C
YNR012W	YDR020C
YGR037C	YML058W-A
YCR033W	YGL194C
YDR045C	YNL151C
YNL127W	YOL086C
YML065W	YBR089C-A
YGR063C	YGL207W
YOR189W	YLR052W
YIR010W	YLR315W
YFR004W	YKR001C
YHL042W	YBR159W
YMR279C	YBR106W
YOL027C	Q0045
YOR197W	YER070W
YKL171W	YML096W
YFR013W	YDR190C
YHR013C	YHR023W
YKL048C	YHR111W
YFR004W	YMR096W
YHR114W	YLR127C
YGR180C	YGR180C
YJL034W	YJL034W
YKL029C	YHL030W
YNL189W	YGR202C
YOR061W	YFR028C
YGL002W	YOR016C
YGR188C	YDR328C
YML011C	YCR009C
YDR466W	YJL095W
YGL081W	YER006W
YJL210W	YMR026C
YGR161C	YKR027W
YFR004W	YNL183C
YBR160W	YHR098C
YPL240C	YBL005W
YPL091W	YPL091W
YPR083W	YMR294W
YJR083C	YJR083C
YFR004W	YHR190W
YHR030C	YHR102W
YAR018C	YOL054W
YGR161C	YKR028W
YER070W	YER070W
YLR314C	YCR002C
YHR007C	YHR042W
YPR175W	YCL061C
YLR292C	YNL003C
YGL070C	YOR151C
YPL235W	YFL045C
YBR114W	YOL086C
YFR004W	YHR039C
YJL092W	YNL088W
YGR275W	YDR303C
YMR001C	YMR076C
YFR004W	YER070W
YGL200C	YML012W
YDR381W	YJR045C
YEL040W	YDR272W
YIL094C	YDL055C
YIL066C	YER070W
YBR105C	YLR259C
YNL098C	YOR101W
YER125W	YLR326W
YBL105C	YGR254W
YLR148W	YHR047C
YPL106C	YPL106C
YOR351C	YJR125C
YHR082C	YER133W
YML051W	YPL047W
YNL088W	YOR061W
YCR088W	YOR367W
YJR060W	YJR060W
YBL099W	Q0130
YPR019W	YGL201C
YGL180W	YMR297W
YHR079C	YBR197C
YBR126C	YNL076W
YBR105C	YIL076W
YML051W	YDR123C
YBR160W	YER158C
YJL164C	YNL227C
YPL153C	YGR210C
YHR135C	YPL181W
YBL023C	YEL032W
YDR264C	YOR104W
YCR093W	YCR093W
YNL197C	YPL135W
YDR316W	YBL104C
YFR004W	YBL067C
YHR016C	YBR239C
YJL164C	YOR151C
YFR004W	YMR099C
YMR224C	YMR224C
YDR156W	YNL248C
YPL031C	YJL200C
YFR004W	YER073W
YDR054C	YJL157C
YNL207W	YKL143W
YIR010W	YNL290W
YGL014W	YKL054C
YML065W	YJL208C
YPL203W	YGL116W
YGL180W	YNL304W
YER036C	YDL066W
YNL161W	YGR032W
YLL010C	YLR019W
YDR118W	YOR249C
YGR040W	YDL198C
YAL021C	YIL038C
YJR112W	YCL029C
YOL034W	YLR098C
YOR080W	YDR328C
YKL211C	YDR127W
YER081W	YER081W
YBR159W	YLR429W
YGR180C	YLR347C
YDR448W	YHR099W
YBL022C	YGR132C
YHR007C	YMR015C
YOL034W	YAL028W
YMR001C	YHR184W
YBR160W	YIL106W
YER018C	YPR083W
YHR111W	YOR251C
YOL013C	YML069W
YLR166C	YDL171C
YPL031C	YLR293C
YKL113C	YOR144C
YCR093W	YDL160C
YDR108W	YGL207W
YBR125C	YGL206C
YJR112W	YLR086W
YNL093W	YGR172C
YDR228C	YLR432W
YPL141C	YMR190C
YBR014C	YBR014C
YHR166C	YIR025W
YPL031C	YBR133C
YIR010W	YHR143W-A
YMR058W	YBR106W
YER103W	YAL005C
YLR019W	YOR341W
YFR004W	YDL201W
YLR274W	YBL023C
YPL167C	YAL005C
YGR186W	YGR186W
YER125W	YDL203C
YDL140C	YOR267C
YFR004W	YER156C
YGR261C	YJL024C
YDR266C	YMR012W
YKL135C	YOR109W
YGL158W	YOR089C
YKL166C	YKL171W
YGR132C	Q0250
YDR334W	YPL235W
YFR004W	YEL047C
YER018C	YCR077C
YDL029W	YDR190C
YDR096W	YOR355W
YFR014C	YOR257W
YEL002C	YEL002C
YJL164C	YJL218W
YGR232W	YOR259C
YHR079C	YDL153C
YGR252W	YCR012W
YOL013C	YDR129C
YDR119W	YGL006W
YKL210W	YKL210W
YMR216C	YPR019W
YNL041C	YMR186W
YPL020C	YNL189W
YDL222C	YML072C
YPL031C	YGL014W
YNR051C	YDR415C
YOL013C	YDR127W
YKL166C	YML013W
YHR135C	YBL055C
YFR036W	YCR077C
YBR245C	YFR013W
YBR160W	YIR023W
YCR077C	YER068W
YBR160W	YKL145W
YNL249C	YML028W
YNL161W	YLR131C
YGL247W	YCR106W
YKL161C	YFL021W
YNL189W	YNL189W
YDR381W	YNL209W
YPL264C	YOR016C
YAL036C	YNL209W
YDL164C	YOR217W
YFR004W	YKL152C
YLR015W	YHR119W
YGL150C	YGL150C
YPL264C	YBR110W
YHR143W-A	YIR024C
YDL042C	YGR192C
YDR517W	YPR181C
YLR330W	YDR129C
YDR388W	YDR170C
YIL143C	YJL153C
YMR048W	YGR136W
YBL088C	YAR007C
YML067C	YBR159W
YOR117W	YLR153C
YNL197C	YBR239C
YDR258C	YPL190C
YHR042W	YBR044C
YBR089C-A	YFR037C
YNL197C	YNL278W
YNL330C	YJL123C
YCR008W	YDR044W
YMR052W	YMR029C
YPL236C	YDL190C
YLR153C	YLR259C
YFL008W	YPR046W
YPL204W	YLR384C
YMR001C	YLR127C
YOL147C	YDL078C
YGR234W	YLR106C
YDL015C	YLR259C
YEL002C	YAL007C
YHR114W	YHL035C
YER125W	YDR120C
YJL095W	YDR326C
YER020W	YGL108C
YDL117W	YOL070C
YGL071W	YDR098C
YJR109C	YER086W
YML005W	YNR046W
YHR135C	YHR179W
YNL207W	YDL066W
YDR328C	YDR328C
YCR021C	YKR003W
YML121W	YML121W
YOR351C	YIL135C
YJL095W	YNL034W
YIL070C	YDR347W
YBR160W	YPR160W
YLR056W	YBR159W
YFR004W	YHR030C
YLR429W	YIL070C
YJL187C	YLR309C
YHR026W	YAL018C
YPL240C	YER028C
YKL145W	YOR117W
YBR017C	YJR077C
YLR032W	YOR346W
YOR117W	YJR109C
YDL225W	YCR002C
YER125W	YDR348C
YAL007C	YMR214W
YFR004W	YKL157W
YOR108W	YKL126W
YFR034C	YER052C
YNL161W	YDR528W
YIR010W	YMR246W
YHR198C	YLL005C
YGL180W	YGR126W
YOR244W	YPL190C
YDR293C	YLR190W
YDR331W	YDR297W
YDR228C	YDR228C
YDL159W	YBL016W
YHR114W	YLR426W
YML065W	YNL088W
YOR211C	YOR016C
YNR016C	YDL047W
YNL127W	YHR174W
YBL016W	YLR451W
YEL002C	YBR159W
YPR046W	YBL010C
YML041C	YJR009C
YOR117W	YOR317W
YLR315W	YPR072W
YDR334W	YER133W
YOR362C	YFR050C
YOR117W	YKL120W
YOR080W	YHR052W
YNR051C	YNR016C
YPL204W	YNL183C
YDR244W	YDR265W
YAR007C	YLR347C
YIR010W	YJR009C
YML036W	YGR262C
YPL082C	YMR075W
YML065W	YKL222C
YIL053W	YAL005C
YBR288C	YPL016W
YGR040W	YLR362W
YNL020C	YNL243W
YJL070C	YDR504C
YJR035W	YIL053W
YKL142W	YKL048C
YDR411C	YJL019W
YML012W	YMR292W
YGL180W	YLR375W
YGL179C	YOL072W
YFR004W	YBL075C
YDR043C	YHL027W
YPL161C	YLR229C
YMR279C	YBR159W
YER129W	YIL035C
YBR160W	YJL013C
YKL171W	YJR066W
YPL235W	YKL104C
YLR191W	YMR026C
YBR106W	YFL062W
YDR260C	YML072C
YMR205C	YGR240C
YNL189W	YJR056C
YBR041W	YLR144C
YBR106W	YHR007C
YAL015C	YDL029W
YPL031C	YDR132C
YPL082C	YNL097C
YLR413W	YML072C
YNL154C	YJL162C
YHR016C	YKL129C
YFR034C	YDL182W
YJR140C	YOR038C
YNL197C	YPL141C
YIL063C	YOL061W
YNL333W	YNL333W
YDR388W	YGL201C
YGR240C	YGR240C
YDL108W	YLR113W
YPL001W	YJL187C
YML086C	YMR300C
YNL197C	YLR040C
YFR004W	YHR183W
YMR139W	YKL093W
YKL108W	YGR155W
YBR054W	YNL048W
YCR008W	YDL053C
YDR404C	YGR005C
YKL029C	YDL185W
YDL164C	YOR378W
YGR103W	YLR106C
YDR260C	YDR260C
YDR477W	YPL133C
YDR141C	YDR141C
YDL052C	YLR144C
YPL204W	YNL212W
YHR140W	YDL015C
YMR216C	YKR009C
YPL031C	YJL060W
YLR318W	YPL240C
YDR477W	YPR115W
YMR191W	YOR259C
YGL158W	YAL042W
YGR136W	YGR037C
YOR249C	YLR127C
YLR027C	YAL019W
YLR347C	YLR347C
YBR103W	YDR227W
YDR411C	YDL126C
YOR191W	YLL024C
YIR035C	YLR401C
YCR012W	YCR012W
YIR010W	YDR190C
YCR093W	YGR134W
YGR033C	YIL022W
YHR135C	YPL071C
YDR448W	YOR257W
YOR211C	YOR211C
YKL038W	YBR112C
YEL061C	YLR454W
YMR106C	YPR160W
YGR005C	YLR005W
YGL001C	YHR190W
YKL129C	YDR388W
YNL197C	YPL188W
YGL180W	YFL034W
YDR466W	YER160C
YDR446W	YJL194W
YJR059W	YJL070C
YHR052W	YNL186W
YMR078C	YBR087W
YPL222W	YGR048W
YOR244W	YPR083W
YFR027W	YOL094C
YPR161C	YHL034C
YKL166C	YKL166C
YJR076C	YHR033W
YMR314W	YPR103W
YFR004W	YER081W
YHL042W	YIL006W
YLR228C	YMR070W
YDR260C	YDR127W
YML008C	YNL280C
YER133W	YPR160W
YNL197C	YBL066C
YOR341W	YIL126W
YNL127W	YBR169C
YMR246W	YLR304C
YBR106W	YJR117W
YDR398W	YBR025C
YBR229C	YML067C
YFR004W	YLR300W
YHR135C	YBL061C
YDR477W	YNL186W
YCR088W	YDR129C
YER125W	YMR171C
YJL095W	YNL136W
YNL197C	YPL125W
YDL214C	YBR035C
YHL027W	YOR275C
YNL107W	YHR099W
YDL166C	YER047C
YKL029C	YOR151C
YKL028W	YMR075W
YPR175W	YLR432W
YIL106W	YDL160C
YOL108C	YBL103C
YMR215W	YOR016C
YGL178W	YNL288W
YLR450W	YOL013C
YFR004W	YHR029C
YNL020C	YCR088W
YGR186W	YIL021W
YAR027W	YIL016W
YBR160W	YHL050C
YFR004W	YMR083W
YBR160W	YIR031C
YAL059W	YER110C
YJL106W	YNL027W
YBR169C	YOR027W
YAR007C	YGL256W
YDL215C	YLR027C
YNL091W	YNR052C
YPL031C	YPL203W
YJL194W	YBL023C
YDR448W	YOL072W
YFR004W	YLR304C
YNL023C	YMR224C
YGR213C	YHR134W
YJL164C	YOR162C
YHR082C	YOL125W
YPL240C	YCL014W
YPR074C	YNL209W
YNL209W	YPL106C
YIR010W	YOL006C
YFL044C	YGR048W
YOR144C	YBR087W
YDL222C	YDR032C
YDR381W	YAL005C
YFR004W	YOL016C
YDR328C	YPR181C
YFR004W	YLR303W
YHR003C	YPL186C
YNL197C	YLR034C
YML125C	YDR479C
YML012W	YPL246C
YOR323C	YLR148W
YNL298W	YGR234W
YFR034C	YPR010C
YOR304C-A	YNL041C
YBR114W	YMR190C
YOR117W	YFL005W
YMR127C	YER110C
YFL017C	YFL017C
YJR062C	YLL026W
YBR160W	YPR018W
YFR004W	YEL058W
YBR160W	YER167W
YBL029C-A	YDR032C
YLR127C	YLR127C
YCL014W	YPL106C
YER018C	YBR249C
YPL031C	YGL153W
YNR016C	YDL055C
YLR229C	YCR002C
YDR398W	YER138C
YMR029C	YJL082W
YIR010W	YBR089C-A
YGR229C	YMR294W
YAL027W	YIL095W
YPL112C	YOR193W
YGR200C	YJL140W
YPL240C	YHR183W
YFR050C	YGR067C
YDR074W	YER178W
YDR388W	YFL039C
YDL076C	YNL330C
YJL151C	YJL151C
YBR162C	YER086W
YPL031C	YHR112C
YOR244W	YPR089W
YPL031C	YKL035W
YKL029C	YDL055C
YGL158W	YOR290C
YPL031C	YHR111W
YNL225C	YBR160W
YPR175W	YLR113W
YGL180W	YLR257W
YGR060W	YKL065C
YPL001W	YDR381W
YJL092W	YMR190C
YBR162C	YDR238C
YPL125W	YLR293C
YNL127W	YLR044C
YHR135C	YPL190C
YJL151C	YKR007W
YPL280W	YPL280W
YJL092W	YOL086C
YJL164C	YBL055C
YHR183W	YHR183W
YDR331W	YAL018C
YBR089C-A	YOR116C
YIL150C	YLR442C
YBL022C	YOR136W
YHR007C	YOR165W
YDR466W	YJL089W
YOR351C	YDR207C
YER171W	YMR056C
YNL032W	YCR095C
YIL106W	YDL053C
YGL013C	YMR308C
YFL008W	YFL008W
YDL214C	YHL018W
YER139C	YHR143W-A
YPL031C	YGL005C
YJR066W	YFL021W
YPL240C	YPR181C
YBL016W	YOL016C
YNL154C	YHR207C
YER012W	YDR363W-A
YML013W	YGR048W
YDR477W	YGL207W
YPL031C	YHR115C
YLR362W	YMR186W
YGR103W	YJL192C
YLR034C	YBR106W
YJL168C	YDR404C
YDL108W	YAL034W-A
YFR004W	YKL211C
YDR507C	YMR086W
YBR133C	YBR133C
YLR347C	YKL067W
YOL098C	YCR009C
YDL229W	YLR274W
[truncated: 10,315 more rows]
