# Supplementary material for: A Network-Based Approach on Elucidating the Multi-Faceted Nature of Chronological Aging in S. cerevisiae
Source: PLoS One. 2011 Dec 21;6(12):e29284. doi: 10.1371/journal.pone.0029284 (PMC3244448; doi:10.1371/journal.pone.0029284)
Supplement: Table S5 — MCODE results of CAN. (XLS) [file pone.0029284.s009.xls]

## Sheet: Table S5
Table S5. MCODE results of CAN
Parameters:
Network Scoring:
Include Loops: true Degree Cutoff: 2
Cluster Finding:
Node Score Cutoff: 0.2 Haircut: true Fluff: false K-Core: 2 Max. Depth from Seed: 100
Cluster	Score (Density*#Nodes)	Nodes	Edges	NodeIDs
1	7.706	17	135	YPR103W	YGR135W	YGL011C	YGR253C	YOR362C	YBR173C	YJL001W	YOL038W	YML092C	YFR050C	YBL041W	YER094C	YFL007W	YER012W	YFR004W	YMR314W	YOR157C
2	4.667	60	308	YOR151C	YJL164C	YER125W	YGR005C	YGL070C	YGR063C	YIL021W	YDR404C	YOR210W	YJL140W	YPL203W	YDL140C	YHR099W	YBR198C	YDR448W	YML041C	YPL235W	YLR085C	YDR190C	YBR231C	YLR399C	YDR334W	YAL011W	YNL107W	YLR385C	YKL145W	YKL022C	YDR260C	YHR166C	YOR249C	YLR127C	YNL172W	YFR036W	YBL084C	YDR118W	YIR025W	YLR102C	YDL007W	YOR117W	YGR232W	YOR259C	YMR191W	YGL048C	YDR363W-A	YEL037C	YDR394W
3	3.587	46	197	YJR076C	YKR083C	YDR016C	YHR143W-A	YPL153C	YLR314C	YDL225W	YCR002C	YNL166C	YHR107C	YBR169C	YLR033W	YDR303C	YLL024C	YMR186W	YAL021C	YNL288W	YPR072W	YDL165W	YER148W	YKR001C	YNL215W	YGL150C	YLR052W	YOR189W	YFL013C	YPL240C	YJL148W	YNL248C	YJR063W	YPR010C	YIL035C	YGL207W	YAR007C	YBR245C	YFR013W	YBR089C-A	YIL126W	YOR341W	YIR010W	YGL061C	YKL052C	YKR037C	YGR113W	YDR201W	YDR507C
4	3.2	10	35	YDL164C	YNL088W	YHR191C	YFR027W	YOR217W	YNL290W	YJR068W	YOL094C	YBR087W	YER173W
5	2.466	58	177	YBR111W-A	YOR116C	YMR117C	YOL069W	YGL223C	YGL005C	YNL041C	YMR001C	YBL023C	YLR274W	YDL017W	YPR019W	YML069W	YOL013C	YBR170C	YML013W	YDL126C	YGR048W	YDR244W	YGL153W	YOL147C	YDR265W	YMR026C	YLR191W	YIL144W	YJR112W	YBR211C	YBR107C	YDR383C	YPR046W	YAL034W-A	YGR120C	YNL051W	YML071C	YPR105C	YLR315W	YAL013W	YDL076C	YPL181W	YDR207C	YKL185W	YNL330C	YNL097C	YER018C	YHR056C	YFR037C
6	2.455	11	36	YBR110W	YHL048W	YOR165W	YAR002C-A	YBR106W	YML012W	YGL200C	YGL051W	YMR058W	YKL008C	YEL002C
7	2.444	18	53	YER068W	YDL160C	YGL014W	YCR093W	YNL091W	YIL038C	YLR044C	YKL060C	YOL086C	YMR237W	YKR027W	YJL099W	YOR299W	YBR023C	YLR330W	YCR012W	YNR052C	YGR134W
8	2.179	28	78	YKL110C	YFL039C	YLR117C	YDL209C	YLL036C	YPL001W	YNL084C	YGL181W	YIR006C	YIL095W	YIL053W	YER129W	YOR197W	YDL229W	YGR240C	YPL151C	YPL082C	YPL178W	YPL169C	YMR125W	YLR347C	YAL005C	YLR384C	YHR187W	YPL086C	YPL101W	YMR312W	YGR200C
9	2	6	14	YMR215W	YJR117W	YHR140W	YPL264C	YDL015C	YDR331W
10	1.905	21	48	YGR159C	YHR073W	YGR126W	YBL024W	YGL256W	YJR048W	YBL030C	YNL027W	YKL121W	YDR293C	YJR059W	YMR102C	YLR006C	YDL013W	YLR098C	YDL153C	YHR082C	YER064C	YHR135C	YLR451W	YGL180W
11	1.703	37	83	YKL203C	YER133W	YBL007C	YHR016C	YCR088W	YNL020C	YOR326W	YDR258C	YHR023W	YCR008W	YDL029W	YDL047W	YKL080W	YJR033C	YDR202C	YAL016W	YGR281W	YML072C	YAL026C	YER166W	YGL203C	YBL102W	YOR104W	YMR010W	YDR068W	YDR054C	YDR032C	YCR004C	YDL101C	YGR130C	YBR052C	YPL058C	YDR011W	YGR268C	YGR040W	YNL183C	YDR129C
12	1.6	5	11	YGL201C	YIL150C	YBR202W	YEL032W	YNL273W
13	1.5	4	7	YDR255C	YBL049W	YMR135C	YIL017C
14	1.5	8	16	YOL062C	YJR005W	YPR173C	YKL002W	YKR035W-A	YNL265C	YBL037W	YJR058C
15	1.4	5	12	YNL333W	YDL159W	YMR322C	YMR096W	YFL059W
16	1.375	24	47	YNL197C	YKL054C	YCR077C	YDR381W	YER171W	YDR460W	YLR005W	YLR432W	YML056C	YDL108W	YNL209W	YPL231W	YBR126C	YML100W	YDR074W	YMR261C	YOR089C	YGR172C	YNL263C	YKR014C	YMR031C	YMR086W	YGR192C	YKL152C
17	1.364	11	18	YER020W	YLR326W	YLR353W	YGR041W	YOR301W	YLR084C	YOR153W	YDL222C	YCR021C	YKR036C	YHR001W
18	1.333	21	37	YDR097C	YJL109C	YLR442C	YDR227W	YBL034C	YDL074C	YJL074C	YLR272C	YDR325W	YLR086W	YBL097W	YER164W	YLR144C	YLR175W	YDR324C	YDR398W	YBR025C	YOL090W	YCR092C	YAL027W	YCR009C
19	1.333	9	13	YMR106C	YIL094C	YMR012W	YER036C	YBR084W	YHR013C	YNL207W	YDL066W	YGR204W
20	1.323	31	57	YDL042C	YDR200C	YLR238W	YMR052W	YFR008W	YLR032W	YCR066W	YMR224C	YDR470C	YOR211C	YGL124C	YMR231W	YLR148W	YDL006W	YDL132W	YLR097C	YOL133W	YLR430W	YJL026W	YML095C	YLR370C	YJR065C	YPL022W	YLR368W	YBR179C	YJL092W	YMR029C	YHR216W	YGR262C	YBR103W	YHR119W
21	1.25	16	29	YDL131W	YLR362W	YHR208W	YJR148W	YLR259C	YLR328W	YKL067W	YNL189W	YER052C	YLR293C	YGL092W	YBR017C	YJL130C	YJR077C	YKL182W	YFR034C
22	1.222	9	16	YHL029C	YML109W	YMR109W	YAL047C	YER049W	YLR429W	YNL032W	YCR095C	YNL099C
23	1.087	23	36	YPL226W	YNL161W	YPL055C	YPL180W	YPL020C	YMR308C	YKL029C	YDR127W	YDR005C	YER081W	YIL074C	YPR036W	YFR014C	YGL055W	YAL007C	YMR089C	YGR132C	YER017C	YGR231C	YKL171W	YIL109C	YGR155W	YPL061W
24	1.067	15	23	YIL070C	YDR347W	YJR101W	YMR111C	YHR110W	YHL003C	YMR036C	YKL048C	YGL071W	YBR112C	YGL035C	YLR096W	YNL186W	YLR248W	YPL150W
25	1	3	4	YER006W	YHR052W	YOR267C
26	1	8	13	YML028W	YPL016W	YGR275W	YNL298W	YKL181W	YHL011C	YKL104C	YDL055C
27	1	5	8	YOR061W	YGR103W	YGR245C	YLR106C	YOL145C
28	1	3	3	YCR033W	YOL068C	YGL194C
29	1	3	5	YER099C	YBL068W	YOL061W
30	1	4	8	YBR091C	YGR029W	YHR005C-A	YEL020W-A
31	1	3	3	YNL052W	YDL067C	YGL187C
32	1	3	3	YNL258C	YLR440C	YGL145W
33	1	12	21	YPL031C	YDR256C	YER095W	YER110C	YOR136W	YDR170C	YAL059W	YNL021W	YKR034W	YDR520C	YIR037W	YOR380W
34	1	4	8	YGR089W	YEL043W	YFL008W	YPR141C
35	1	10	15	YHL007C	YBL011W	YBL016W	YER167W	YOL108C	YDR123C	YPR086W	YGR274C	YDR120C	YDL149W
36	1	3	4	YPL164C	YMR167W	YMR190C
37	1	3	3	YKL148C	YLL041C	YBR044C
38	1	5	8	YMR152W	YBR041W	YJL151C	YKL196C	YEL013W
39	1	3	5	YOR115C	YBR254C	YDR108W
40	1	6	8	YBR160W	YJL095W	YJR045C	YFL016C	YFL029C	YDR027C
41	1	3	3	Q0250	YOL027C	Q0045
42	0.8	5	7	YPR054W	YHR030C	YHR102W	YDL084W	YBL045C
43	0.75	4	6	YEL061C	YPL174C	YMR294W	YGR229C
44	0.75	4	7	YML051W	YHR183W	YGR184C	YFL010C
45	0.75	4	6	YGL099W	YPR029C	YFR028C	YIR026C
46	0.75	4	6	YKR066C	YCR007C	YNL299W	YNL262W
47	0.75	4	7	YNR050C	YJL034W	YJR104C	YOR081C
48	0.75	4	7	YGL037C	YAL012W	YER023W	YNR051C
49	0.667	3	4	YKL065C	YHR026W	YGR060W
50	0.667	3	5	YKL038W	YHR158C	YKL166C
51	0.667	3	5	YPL246C	YDR264C	YKR007W
52	0.667	3	4	YGR152C	YDR218C	YPL161C
53	0.667	3	5	YHR104W	YMR300C	YML086C
54	0.667	3	4	YDR477W	YJL106W	YPR115W
55	0.667	3	4	YNL249C	YNL218W	YAL044W-A
56	0.667	3	5	YDL167C	YBR212W	YBL081W
57	0.667	3	5	YJR056C	YMR021C	YDR361C
58	0.5	2	3	YDR318W	YJR060W
59	0.5	2	3	YML075C	YLR450W
60	0.5	2	3	YEL056W	YNL261W
61	0.5	2	3	YNL243W	YDR388W
62	0.5	2	3	YJL030W	YGR254W
63	0.5	2	3	YML121W	YGR163W
64	0.5	2	3	YAR028W	YAR027W
65	0.5	2	3	YOR162C	YHR079C
66	0.5	2	3	YDR098C	YER174C
67	0.5	2	3	YER070W	YGR180C
68	0.5	2	3	YNL225C	YOR373W
69	0.5	2	3	YPL204W	YFL033C
70	0.5	2	3	YOR193W	YPL112C
71	0.5	2	3	YCR005C	YOR323C
72	0.5	2	3	YOR108W	YNL104C
73	0.5	2	3	YIL068C	YLR166C
74	0.5	2	3	YBR061C	YPL183C
75	0.5	2	3	YNR012W	YDR020C
76	0.5	2	3	YGL008C	YMR127C
77	0.5	2	3	YCL029C	YPL155C
78	0.5	2	3	YJR119C	YAL019W
[truncated: 14 more columns]
