# Supplementary material for: A Network-Based Approach on Elucidating the Multi-Faceted Nature of Chronological Aging in S. cerevisiae
Source: PLoS One. 2011 Dec 21;6(12):e29284. doi: 10.1371/journal.pone.0029284 (PMC3244448; doi:10.1371/journal.pone.0029284)
Supplement: Table S8 — BINGO results for the first 6 clusters of BioGrid Network. (XLS) [file pone.0029284.s012.xls]

## Sheet: Table S8
Table S8. BINGO results for the first 6 clusters (score > 3) of BioGrid Network
Cluster # 1
GO-ID	p-value	corr p-value	x	nX	N	Description	Genes in test set
6416	3.0523e-56	3.6323e-54	55	499	58	5819	translation	YDR447C|YPL220W|YNL096C|YLR441C|YGL103W|YGL147C|YLR029C|YMR242C|YPL249C-A|YJR123W|YGR085C|YDL136W|YHL033C|YBR048W|YDR382W|YBR031W|YNL069C|YPL090C|YNL178W|YFR031C-A|YIL018W|YKL180W|YDL075W|YIL133C|YGL076C|YOR312C|YML063W|YBL072C|YLL045C|YDL083C|YOR063W|YBR189W|YNL301C|YBR181C|YBL027W|YML073C|YMR142C|YDL082W|YJL190C|YGL030W|YOR096W|YJL177W|YHL001W|YHR203C|YGR034W|YLR075W|YOL127W|YDR418W|YDR471W|YCR…
44249	6.9741e-36	4.1496e-34	55	1141	58	5819	cellular biosynthetic process	YDR447C|YPL220W|YNL096C|YLR441C|YGL103W|YGL147C|YLR029C|YMR242C|YPL249C-A|YJR123W|YGR085C|YDL136W|YHL033C|YBR048W|YDR382W|YBR031W|YNL069C|YPL090C|YNL178W|YFR031C-A|YIL018W|YKL180W|YDL075W|YIL133C|YGL076C|YOR312C|YML063W|YBL072C|YLL045C|YDL083C|YOR063W|YBR189W|YNL301C|YBR181C|YBL027W|YML073C|YMR142C|YDL082W|YJL190C|YGL030W|YOR096W|YJL177W|YHL001W|YHR203C|YGR034W|YLR075W|YOL127W|YDR418W|YDR471W|YCR…
10467	3.7323e-30	1.4805e-28	55	1448	58	5819	gene expression	YDR447C|YPL220W|YNL096C|YLR441C|YGL103W|YGL147C|YLR029C|YMR242C|YPL249C-A|YJR123W|YGR085C|YDL136W|YHL033C|YBR048W|YDR382W|YBR031W|YNL069C|YPL090C|YNL178W|YFR031C-A|YIL018W|YKL180W|YDL075W|YIL133C|YGL076C|YOR312C|YML063W|YBL072C|YLL045C|YDL083C|YOR063W|YBR189W|YNL301C|YBR181C|YBL027W|YML073C|YMR142C|YDL082W|YJL190C|YGL030W|YOR096W|YJL177W|YHL001W|YHR203C|YGR034W|YLR075W|YOL127W|YDR418W|YDR471W|YCR…
9059	5.2503e-30	1.562e-28	55	1457	58	5819	macromolecule biosynthetic process	YDR447C|YPL220W|YNL096C|YLR441C|YGL103W|YGL147C|YLR029C|YMR242C|YPL249C-A|YJR123W|YGR085C|YDL136W|YHL033C|YBR048W|YDR382W|YBR031W|YNL069C|YPL090C|YNL178W|YFR031C-A|YIL018W|YKL180W|YDL075W|YIL133C|YGL076C|YOR312C|YML063W|YBL072C|YLL045C|YDL083C|YOR063W|YBR189W|YNL301C|YBR181C|YBL027W|YML073C|YMR142C|YDL082W|YJL190C|YGL030W|YOR096W|YJL177W|YHL001W|YHR203C|YGR034W|YLR075W|YOL127W|YDR418W|YDR471W|YCR…
44267	7.8782e-30	1.7885e-28	57	1702	58	5819	cellular protein metabolic process	YDR447C|YPL220W|YNL096C|YLR441C|YGL103W|YGL147C|YLR029C|YMR242C|YPL249C-A|YNR051C|YJR123W|YGR085C|YDL136W|YHL033C|YBR048W|YDR382W|YBR031W|YNL069C|YPL090C|YNL178W|YFR031C-A|YIL018W|YKL180W|YDL075W|YIL133C|YGL076C|YOR312C|YML063W|YBL072C|YLL045C|YDL083C|YOR063W|YBR189W|YNL301C|YBR181C|YBL027W|YML073C|YMR142C|YDL082W|YJL190C|YGL030W|YOR096W|YJL177W|YHL001W|YHR203C|YGR034W|YLR075W|YOL127W|YDR418W|YDR…
19538	9.0179e-30	1.7885e-28	57	1706	58	5819	protein metabolic process	YDR447C|YPL220W|YNL096C|YLR441C|YGL103W|YGL147C|YLR029C|YMR242C|YPL249C-A|YNR051C|YJR123W|YGR085C|YDL136W|YHL033C|YBR048W|YDR382W|YBR031W|YNL069C|YPL090C|YNL178W|YFR031C-A|YIL018W|YKL180W|YDL075W|YIL133C|YGL076C|YOR312C|YML063W|YBL072C|YLL045C|YDL083C|YOR063W|YBR189W|YNL301C|YBR181C|YBL027W|YML073C|YMR142C|YDL082W|YJL190C|YGL030W|YOR096W|YJL177W|YHL001W|YHR203C|YGR034W|YLR075W|YOL127W|YDR418W|YDR…
44260	4.3066e-29	7.3212e-28	57	1753	58	5819	cellular macromolecule metabolic process	YDR447C|YPL220W|YNL096C|YLR441C|YGL103W|YGL147C|YLR029C|YMR242C|YPL249C-A|YNR051C|YJR123W|YGR085C|YDL136W|YHL033C|YBR048W|YDR382W|YBR031W|YNL069C|YPL090C|YNL178W|YFR031C-A|YIL018W|YKL180W|YDL075W|YIL133C|YGL076C|YOR312C|YML063W|YBL072C|YLL045C|YDL083C|YOR063W|YBR189W|YNL301C|YBR181C|YBL027W|YML073C|YMR142C|YDL082W|YJL190C|YGL030W|YOR096W|YJL177W|YHL001W|YHR203C|YGR034W|YLR075W|YOL127W|YDR418W|YDR…
9058	7.6436e-25	1.137e-23	55	1810	58	5819	biosynthetic process	YDR447C|YPL220W|YNL096C|YLR441C|YGL103W|YGL147C|YLR029C|YMR242C|YPL249C-A|YJR123W|YGR085C|YDL136W|YHL033C|YBR048W|YDR382W|YBR031W|YNL069C|YPL090C|YNL178W|YFR031C-A|YIL018W|YKL180W|YDL075W|YIL133C|YGL076C|YOR312C|YML063W|YBL072C|YLL045C|YDL083C|YOR063W|YBR189W|YNL301C|YBR181C|YBL027W|YML073C|YMR142C|YDL082W|YJL190C|YGL030W|YOR096W|YJL177W|YHL001W|YHR203C|YGR034W|YLR075W|YOL127W|YDR418W|YDR471W|YCR…
43170	4.7876e-15	6.3303e-14	57	3091	58	5819	macromolecule metabolic process	YDR447C|YPL220W|YNL096C|YLR441C|YGL103W|YGL147C|YLR029C|YMR242C|YPL249C-A|YNR051C|YJR123W|YGR085C|YDL136W|YHL033C|YBR048W|YDR382W|YBR031W|YNL069C|YPL090C|YNL178W|YFR031C-A|YIL018W|YKL180W|YDL075W|YIL133C|YGL076C|YOR312C|YML063W|YBL072C|YLL045C|YDL083C|YOR063W|YBR189W|YNL301C|YBR181C|YBL027W|YML073C|YMR142C|YDL082W|YJL190C|YGL030W|YOR096W|YJL177W|YHL001W|YHR203C|YGR034W|YLR075W|YOL127W|YDR418W|YDR…
44238	4.6381e-12	5.5193e-11	57	3493	58	5819	primary metabolic process	YDR447C|YPL220W|YNL096C|YLR441C|YGL103W|YGL147C|YLR029C|YMR242C|YPL249C-A|YNR051C|YJR123W|YGR085C|YDL136W|YHL033C|YBR048W|YDR382W|YBR031W|YNL069C|YPL090C|YNL178W|YFR031C-A|YIL018W|YKL180W|YDL075W|YIL133C|YGL076C|YOR312C|YML063W|YBL072C|YLL045C|YDL083C|YOR063W|YBR189W|YNL301C|YBR181C|YBL027W|YML073C|YMR142C|YDL082W|YJL190C|YGL030W|YOR096W|YJL177W|YHL001W|YHR203C|YGR034W|YLR075W|YOL127W|YDR418W|YDR…
42257	1.2978e-10	1.404e-09	10	57	58	5819	ribosomal subunit assembly	YDR447C|YBR048W|YML073C|YGR085C|YLR075W|YOL127W|YDR418W|YLR448W|YOR063W|YCR031C
44237	1.7381e-10	1.7236e-09	57	3727	58	5819	cellular metabolic process	YDR447C|YPL220W|YNL096C|YLR441C|YGL103W|YGL147C|YLR029C|YMR242C|YPL249C-A|YNR051C|YJR123W|YGR085C|YDL136W|YHL033C|YBR048W|YDR382W|YBR031W|YNL069C|YPL090C|YNL178W|YFR031C-A|YIL018W|YKL180W|YDL075W|YIL133C|YGL076C|YOR312C|YML063W|YBL072C|YLL045C|YDL083C|YOR063W|YBR189W|YNL301C|YBR181C|YBL027W|YML073C|YMR142C|YDL082W|YJL190C|YGL030W|YOR096W|YJL177W|YHL001W|YHR203C|YGR034W|YLR075W|YOL127W|YDR418W|YDR…
42255	5.0636e-10	4.6352e-09	10	65	58	5819	ribosome assembly	YDR447C|YBR048W|YML073C|YGR085C|YLR075W|YOL127W|YDR418W|YLR448W|YOR063W|YCR031C
8152	1.5833e-09	1.3458e-08	57	3878	58	5819	metabolic process	YDR447C|YPL220W|YNL096C|YLR441C|YGL103W|YGL147C|YLR029C|YMR242C|YPL249C-A|YNR051C|YJR123W|YGR085C|YDL136W|YHL033C|YBR048W|YDR382W|YBR031W|YNL069C|YPL090C|YNL178W|YFR031C-A|YIL018W|YKL180W|YDL075W|YIL133C|YGL076C|YOR312C|YML063W|YBL072C|YLL045C|YDL083C|YOR063W|YBR189W|YNL301C|YBR181C|YBL027W|YML073C|YMR142C|YDL082W|YJL190C|YGL030W|YOR096W|YJL177W|YHL001W|YHR203C|YGR034W|YLR075W|YOL127W|YDR418W|YDR…
27	1.3866e-07	1.1e-06	7	42	58	5819	ribosomal large subunit assembly and maintenance	YML073C|YGR085C|YLR075W|YOL127W|YDR418W|YLR448W|YOR063W
22618	1.1905e-06	8.8542e-06	10	144	58	5819	ribonucleoprotein complex assembly	YDR447C|YBR048W|YML073C|YGR085C|YLR075W|YOL127W|YDR418W|YLR448W|YOR063W|YCR031C
42273	3.3261e-06	2.3282e-05	7	66	58	5819	ribosomal large subunit biogenesis	YML073C|YGR085C|YLR075W|YOL127W|YDR418W|YLR448W|YOR063W
42254	6.5883e-06	4.3556e-05	20	700	58	5819	ribosome biogenesis	YDR447C|YNL096C|YOR312C|YGR085C|YLR075W|YOL127W|YDR418W|YLL045C|YOR063W|YCR031C|YBR189W|YHL033C|YBR181C|YBR048W|YPL090C|YML073C|YLR448W|YGL030W|YOR096W|YNR051C
8151	7.0531e-06	4.4175e-05	58	4748	58	5819	cellular process	YDR447C|YPL220W|YNL096C|YLR441C|YGL103W|YGL147C|YLR029C|YMR242C|YPL249C-A|YNR051C|YJR123W|YGR085C|YDL136W|YHL033C|YBR048W|YDR382W|YBR031W|YNL069C|YPL090C|YNL178W|YFR031C-A|YIL018W|YKL180W|YDL075W|YIL133C|YGL076C|YOR312C|YML063W|YBL072C|YLL045C|YDL083C|YOR063W|YBR189W|YNL301C|YBR181C|YBL027W|YML073C|YMR142C|YDL082W|YJL190C|YGL030W|YOR096W|YJL177W|YHL001W|YHR203C|YGR034W|YLR075W|YOL127W|YDR418W|YDR…
22613	2.4336e-05	0.0001448	20	763	58	5819	ribonucleoprotein complex biogenesis and assembly	YDR447C|YNL096C|YOR312C|YGR085C|YLR075W|YOL127W|YDR418W|YLL045C|YOR063W|YCR031C|YBR189W|YHL033C|YBR181C|YBR048W|YPL090C|YML073C|YLR448W|YGL030W|YOR096W|YNR051C
34517	9.7652e-05	0.00055336	2	2	58	5819	ribophagy	YER151C|YNR051C
28	0.00039279	0.0021246	3	15	58	5819	ribosomal small subunit assembly and maintenance	YDR447C|YBR048W|YCR031C
42274	0.002857	0.01435	3	29	58	5819	ribosomal small subunit biogenesis	YDR447C|YBR048W|YCR031C
65003	0.0028941	0.01435	10	365	58	5819	macromolecular complex assembly	YDR447C|YBR048W|YML073C|YGR085C|YLR075W|YOL127W|YDR418W|YLR448W|YOR063W|YCR031C
6365	0.0040832	0.019436	7	206	58	5819	rRNA processing	YBR181C|YNL096C|YPL090C|YGL030W|YCR031C|YOR096W|YBR189W
43933	0.0049219	0.022342	10	393	58	5819	macromolecular complex subunit organization	YDR447C|YBR048W|YML073C|YGR085C|YLR075W|YOL127W|YDR418W|YLR448W|YOR063W|YCR031C
29	0.0050693	0.022342	2	11	58	5819	regulation of translational fidelity	YBR048W|YBR189W
50686	0.0099673	0.039537	1	1	58	5819	negative regulation of mRNA processing	YGL030W
33119	0.0099673	0.039537	1	1	58	5819	negative regulation of RNA splicing	YGL030W
48025	0.0099673	0.039537	1	1	58	5819	negative regulation of nuclear mRNA splicing, via spliceosome	YGL030W
Cluster # 2
GO-ID	p-value	corr p-value	x	nX	N	Description	Genes in test set
6365	5.22e-35	1.76e-32	45	206	124	5819	rRNA processing	YLR197W|YGR090W|YLR129W|YDR087C|YDR449C|YPL126W|YFL002C|YLL008W|YDL148C|YLR002C|YMR049C|YGL111W|YPR137W|YDL031W|YJL109C|YGR128C|YGR103W|YLR409C|YIL019W|YMR128W|YPL043W|YLR186W|YHR088W|YER082C|YPR144C|YOR310C|YNL002C|YKL172W|YCR057C|YLL011W|YPL211W|YDR324C|YPL217C|YPR016C|YKR081C|YBL004W|YPL093W|YHR148W|YHR197W|YLR222C|YER006W|YJR002W|YMR093W|YCL059C|YNL061W
10467	2.76e-33	4.65e-31	94	1448	124	5819	gene expression	YGR104C|YDR337W|YGR084C|YDR087C|YPL118W|YDR347W|YFL002C|YDR443C|YPR137W|YBR253W|YGL127C|YJL109C|YNL236W|YGR128C|YGR103W|YLR409C|YJR101W|YIL019W|YMR128W|YLR186W|YHR088W|YBR193C|YNL306W|YPR070W|YER082C|YPR168W|YGL151W|YPR144C|YOR310C|YOR158W|YNL002C|YCR057C|YPL211W|YPL013C|YOL135C|YHR041C|YGL025C|YPR016C|YPL129W|YBL004W|YPL093W|YHR197W|YLR222C|YPL042C|YER006W|YMR093W|YDR025W|YBL093C|YCL059C|YGR165W…
34470	3.84e-28	4.31e-26	45	290	124	5819	ncRNA processing	YLR197W|YGR090W|YLR129W|YDR087C|YDR449C|YPL126W|YFL002C|YLL008W|YDL148C|YLR002C|YMR049C|YGL111W|YPR137W|YDL031W|YJL109C|YGR128C|YGR103W|YLR409C|YIL019W|YMR128W|YPL043W|YLR186W|YHR088W|YER082C|YPR144C|YOR310C|YNL002C|YKL172W|YCR057C|YLL011W|YPL211W|YDR324C|YPL217C|YPR016C|YKR081C|YBL004W|YPL093W|YHR148W|YHR197W|YLR222C|YER006W|YJR002W|YMR093W|YCL059C|YNL061W
43170	1.85e-22	1.56e-20	115	3091	124	5819	macromolecule metabolic process	YGR104C|YDR337W|YGR084C|YDR087C|YPR137W|YNL236W|YGR103W|YJR101W|YMR128W|YBR193C|YHR088W|YNL306W|YER082C|YPR070W|YPR144C|YOR158W|YPL013C|YOL135C|YHR041C|YPL093W|YER006W|YPL042C|YDR025W|YBL093C|YGR165W|YCL059C|YDR427W|YDL147W|YLR197W|YLR129W|YER022W|YDR449C|YPL126W|YER012W|YDR041W|YDR175C|YDL148C|YMR049C|YLR002C|YGL129C|YOR259C|YFR052W|YHR027C|YKL172W|YKL155C|YER021W|YDR324C|YJR002W|YMR158W|YML007W…
30490	3.22e-20	2.17e-18	20	56	124	5819	maturation of SSU-rRNA	YCR057C|YLL011W|YGR090W|YLR129W|YDR449C|YDR324C|YPL126W|YDL148C|YBL004W|YLR222C|YJL109C|YJR002W|YGR128C|YMR093W|YGR103W|YCL059C|YIL019W|YLR186W|YER082C|YPR144C
6394	1.18e-19	6.34e-18	45	458	124	5819	RNA processing	YLR197W|YGR090W|YLR129W|YDR087C|YDR449C|YPL126W|YFL002C|YLL008W|YDL148C|YLR002C|YMR049C|YGL111W|YPR137W|YDL031W|YJL109C|YGR128C|YGR103W|YLR409C|YIL019W|YMR128W|YPL043W|YLR186W|YHR088W|YER082C|YPR144C|YOR310C|YNL002C|YKL172W|YCR057C|YLL011W|YPL211W|YDR324C|YPL217C|YPR016C|YKR081C|YBL004W|YPL093W|YHR148W|YHR197W|YLR222C|YER006W|YJR002W|YMR093W|YCL059C|YNL061W
16072	1.32e-19	6.34e-18	46	482	124	5819	rRNA metabolic process	YLR197W|YGR090W|YLR129W|YDR087C|YDR449C|YPL126W|YFL002C|YLL008W|YDL148C|YLR002C|YMR049C|YGL111W|YPR137W|YDL031W|YJL109C|YGR128C|YGR103W|YML065W|YLR409C|YIL019W|YMR128W|YPL043W|YLR186W|YHR088W|YER082C|YPR144C|YOR310C|YNL002C|YKL172W|YCR057C|YLL011W|YPL211W|YDR324C|YPL217C|YPR016C|YKR081C|YBL004W|YPL093W|YHR148W|YHR197W|YLR222C|YER006W|YJR002W|YMR093W|YCL059C|YNL061W
462	4.21e-19	1.77e-17	19	54	124	5819	maturation of SSU-rRNA from tricistronic rRNA transcript (SSU-rRNA, 5.8S rRNA, LSU-rRNA)	YCR057C|YLL011W|YGR090W|YLR129W|YDR449C|YDR324C|YPL126W|YDL148C|YBL004W|YLR222C|YJL109C|YJR002W|YGR128C|YMR093W|YGR103W|YIL019W|YLR186W|YER082C|YPR144C
42254	5.08e-19	1.8e-17	54	700	124	5819	ribosome biogenesis	YDR337W|YDR087C|YFL002C|YPR137W|YJL109C|YGR128C|YGR103W|YML065W|YLR409C|YMR128W|YIL019W|YHR088W|YLR186W|YER082C|YPR144C|YOR310C|YLL034C|YNL002C|YCR057C|YPL211W|YPR016C|YBL004W|YPL093W|YHR197W|YER006W|YLR222C|YMR093W|YOR272W|YDR025W|YCL059C|YDR060W|YLR197W|YGR090W|YLR129W|YDR449C|YPL126W|YDL148C|YLL008W|YMR049C|YLR002C|YOL077C|YGL111W|YDL031W|YHR066W|YPL043W|YKL172W|YLL011W|YFR001W|YDR324C|YPL217C…
16070	5.35e-19	1.8e-17	67	1089	124	5819	RNA metabolic process	YGR104C|YDR087C|YFL002C|YPR137W|YBR253W|YGL127C|YNL236W|YJL109C|YGR128C|YGR103W|YML065W|YLR409C|YMR128W|YIL019W|YHR088W|YBR193C|YLR186W|YER082C|YPR070W|YPR168W|YPR144C|YOR310C|YNL002C|YCR057C|YPL211W|YOL135C|YHR041C|YGL025C|YPL129W|YPR016C|YBL004W|YPL093W|YHR197W|YLR222C|YER006W|YMR093W|YBL093C|YCL059C|YLR071C|YLR197W|YGR090W|YLR129W|YER022W|YDR449C|YPL126W|YLL008W|YDL148C|YMR049C|YLR002C|YGL111W…
22613	8.48e-19	2.6e-17	56	763	124	5819	ribonucleoprotein complex biogenesis and assembly	YDR337W|YDR087C|YPL118W|YFL002C|YPR137W|YJL109C|YGR128C|YGR103W|YML065W|YLR409C|YMR128W|YIL019W|YHR088W|YLR186W|YER082C|YPR144C|YOR310C|YLL034C|YNL002C|YCR057C|YPL211W|YPR016C|YBL004W|YPL093W|YHR197W|YER006W|YLR222C|YMR093W|YOR272W|YDR025W|YCL059C|YDR060W|YLR197W|YGR090W|YLR129W|YDR449C|YPL126W|YDL148C|YLL008W|YMR049C|YLR002C|YOL077C|YGL111W|YDL031W|YHR066W|YPL043W|YKL172W|YLL011W|YFR001W|YDR324C…
44238	7.44e-17	2.09e-15	115	3493	124	5819	primary metabolic process	YGR104C|YDR337W|YGR084C|YDR087C|YPR137W|YNL236W|YGR103W|YJR101W|YMR128W|YBR193C|YHR088W|YNL306W|YER082C|YPR070W|YPR144C|YOR158W|YPL013C|YOL135C|YHR041C|YPL093W|YER006W|YPL042C|YDR025W|YBL093C|YGR165W|YCL059C|YDR427W|YDL147W|YLR197W|YLR129W|YER022W|YDR449C|YPL126W|YER012W|YDR041W|YDR175C|YDL148C|YMR049C|YLR002C|YGL129C|YOR259C|YFR052W|YHR027C|YKL172W|YKL155C|YER021W|YDR324C|YJR002W|YMR158W|YML007W…
466	4.91e-15	1.18e-13	15	44	124	5819	maturation of 5.8S rRNA from tricistronic rRNA transcript (SSU-rRNA, 5.8S rRNA, LSU-rRNA)	YNL002C|YCR057C|YLR129W|YDR449C|YDL148C|YPR016C|YKR081C|YBL004W|YLR222C|YJL109C|YJR002W|YHR088W|YLR186W|YER082C|YPR144C
460	4.91e-15	1.18e-13	15	44	124	5819	maturation of 5.8S rRNA	YNL002C|YCR057C|YLR129W|YDR449C|YDL148C|YPR016C|YKR081C|YBL004W|YLR222C|YJL109C|YJR002W|YHR088W|YLR186W|YER082C|YPR144C
44237	7.56e-15	1.7e-13	116	3727	124	5819	cellular metabolic process	YGR104C|YDR130C|YDR337W|YGR084C|YDR087C|YPR137W|YNL236W|YGR103W|YJR101W|YMR128W|YBR193C|YHR088W|YNL306W|YER082C|YPR070W|YPR144C|YOR158W|YPL013C|YOL135C|YHR041C|YPL093W|YER006W|YPL042C|YDR025W|YBL093C|YGR165W|YCL059C|YDR427W|YDL147W|YLR197W|YLR129W|YER022W|YDR449C|YPL126W|YER012W|YDR041W|YDR175C|YDL148C|YMR049C|YLR002C|YGL129C|YOR259C|YFR052W|YHR027C|YKL172W|YKL155C|YER021W|YDR324C|YJR002W|YMR158W…
42273	1.33e-14	2.79e-13	17	66	124	5819	ribosomal large subunit biogenesis	YDR060W|YNL002C|YPL211W|YFR001W|YFL002C|YLL008W|YPR016C|YKR081C|YGL111W|YOL077C|YPL093W|YDL031W|YHR197W|YGR103W|YOR272W|YHR066W|YHR088W
34471	3.84e-14	7.2e-13	12	26	124	5819	ncRNA 5'-end processing	YNL002C|YLR222C|YCR057C|YJL109C|YJR002W|YLR129W|YDR449C|YLR186W|YDL148C|YER082C|YBL004W|YPR144C
967	3.84e-14	7.2e-13	12	26	124	5819	rRNA 5'-end processing	YNL002C|YLR222C|YCR057C|YJL109C|YJR002W|YLR129W|YDR449C|YLR186W|YDL148C|YER082C|YBL004W|YPR144C
966	6.8e-14	1.21e-12	12	27	124	5819	RNA 5'-end processing	YNL002C|YLR222C|YCR057C|YJL109C|YJR002W|YLR129W|YDR449C|YLR186W|YDL148C|YER082C|YBL004W|YPR144C
480	2.87e-13	4.83e-12	11	23	124	5819	endonucleolytic cleavage in 5'-ETS of tricistronic rRNA transcript (SSU-rRNA, 5.8S rRNA, LSU-rRNA)	YLR222C|YCR057C|YJL109C|YJR002W|YLR129W|YDR449C|YLR186W|YDL148C|YER082C|YBL004W|YPR144C
8152	4.53e-13	7.27e-12	116	3878	124	5819	metabolic process	YGR104C|YDR130C|YDR337W|YGR084C|YDR087C|YPR137W|YNL236W|YGR103W|YJR101W|YMR128W|YBR193C|YHR088W|YNL306W|YER082C|YPR070W|YPR144C|YOR158W|YPL013C|YOL135C|YHR041C|YPL093W|YER006W|YPL042C|YDR025W|YBL093C|YGR165W|YCL059C|YDR427W|YDL147W|YLR197W|YLR129W|YER022W|YDR449C|YPL126W|YER012W|YDR041W|YDR175C|YDL148C|YMR049C|YLR002C|YGL129C|YOR259C|YFR052W|YHR027C|YKL172W|YKL155C|YER021W|YDR324C|YJR002W|YMR158W…
469	8.07e-13	1.24e-11	12	32	124	5819	cleavages during rRNA processing	YNL002C|YLR222C|YCR057C|YJL109C|YJR002W|YLR129W|YDR449C|YLR186W|YDL148C|YER082C|YBL004W|YPR144C
472	9.11e-13	1.34e-11	11	25	124	5819	endonucleolytic cleavage to generate mature 5'-end of SSU-rRNA from (SSU-rRNA, 5.8S rRNA, LSU-rRNA)	YLR222C|YCR057C|YJL109C|YJR002W|YLR129W|YDR449C|YLR186W|YDL148C|YER082C|YBL004W|YPR144C
447	2.57e-12	3.33e-11	11	27	124	5819	endonucleolytic cleavage in ITS1 to separate SSU-rRNA from 5.8S rRNA and LSU-rRNA from tricistronic rRNA transcript (SSU-rRNA, 5.8S rRNA, LSU-rRNA)	YLR222C|YCR057C|YJL109C|YJR002W|YLR129W|YDR449C|YLR186W|YDL148C|YER082C|YBL004W|YPR144C
478	2.57e-12	3.33e-11	11	27	124	5819	endonucleolytic cleavages during rRNA processing	YLR222C|YCR057C|YJL109C|YJR002W|YLR129W|YDR449C|YLR186W|YDL148C|YER082C|YBL004W|YPR144C
479	2.57e-12	3.33e-11	11	27	124	5819	endonucleolytic cleavage of tricistronic rRNA transcript (SSU-rRNA, 5.8S rRNA, LSU-rRNA)	YLR222C|YCR057C|YJL109C|YJR002W|YLR129W|YDR449C|YLR186W|YDL148C|YER082C|YBL004W|YPR144C
6366	1.52e-11	1.9e-10	21	162	124	5819	transcription from RNA polymerase II promoter	YLR071C|YGR104C|YOR174W|YER022W|YOL135C|YHR041C|YGL025C|YPL129W|YBR253W|YGL127C|YNL236W|YHR058C|YOL051W|YBL093C|YMR112C|YNR010W|YBR193C|YPR070W|YDL005C|YPR168W|YDR308C
43283	4.42e-11	5.32e-10	90	2543	124	5819	biopolymer metabolic process	YGR104C|YDR087C|YFL002C|YPR137W|YPR108W|YDR443C|YDL007W|YBR253W|YGL127C|YNL236W|YJL109C|YGR128C|YGR103W|YML065W|YLR409C|YIL019W|YMR128W|YLR186W|YHR088W|YBR193C|YER082C|YPR070W|YPR168W|YGL151W|YPR144C|YOR310C|YNL002C|YCR057C|YPL211W|YOL135C|YHR041C|YGL025C|YPR016C|YPL129W|YBL004W|YPL093W|YHR197W|YLR222C|YPL042C|YER006W|YMR093W|YBL093C|YCL059C|YCR081W|YDR427W|YLR071C|YDL147W|YLR197W|YGR090W|YLR129W…
42255	4.63e-11	5.37e-10	14	65	124	5819	ribosome assembly	YDR060W|YDR337W|YPL211W|YPL217C|YFL002C|YPR016C|YLL008W|YKR081C|YOL077C|YHR197W|YDL031W|YHR066W|YDR025W|YHR088W
6139	1.46e-10	1.64e-09	72	1781	124	5819	nucleobase, nucleoside, nucleotide and nucleic acid metabolic process	YGR104C|YDR087C|YFL002C|YPR137W|YDR443C|YBR253W|YGL127C|YNL236W|YJL109C|YGR128C|YGR103W|YML065W|YLR409C|YMR128W|YIL019W|YHR088W|YBR193C|YLR186W|YER082C|YPR070W|YPR168W|YPR144C|YGL151W|YOR310C|YNL002C|YCR057C|YPL211W|YOL135C|YHR041C|YGL025C|YPR016C|YPL129W|YBL004W|YPL093W|YHR197W|YLR222C|YPL042C|YER006W|YMR093W|YBL093C|YCL059C|YCR081W|YLR071C|YLR197W|YGR090W|YLR129W|YER022W|YDR449C|YPL126W|YLL008W…
8151	2.45e-10	2.66e-09	123	4748	124	5819	cellular process	YGR104C|YDR130C|YDR337W|YGR084C|YDR087C|YPR137W|YNL236W|YGR103W|YJR101W|YMR128W|YBR193C|YHR088W|YNL306W|YER082C|YPR070W|YPR144C|YOR158W|YPL013C|YOL135C|YHR041C|YPL093W|YER006W|YPL042C|YOR272W|YDR025W|YBL093C|YGR165W|YCL059C|YDR427W|YDL147W|YDR060W|YLR197W|YLR129W|YER022W|YDR449C|YPL126W|YER012W|YDR041W|YDR175C|YDL148C|YMR049C|YLR002C|YGL129C|YOL077C|YLR150W|YOR259C|YHR066W|YFR052W|YHR027C|YKL172W…
42257	1.61e-09	1.7e-08	12	57	124	5819	ribosomal subunit assembly	YDL031W|YHR197W|YDR060W|YDR337W|YPL211W|YHR066W|YDR025W|YFL002C|YHR088W|YLL008W|YKR081C|YOL077C
27	1.11e-08	1.13e-07	10	42	124	5819	ribosomal large subunit assembly and maintenance	YDL031W|YHR197W|YDR060W|YPL211W|YHR066W|YFL002C|YHR088W|YLL008W|YKR081C|YOL077C
22618	4.75e-08	4.7e-07	16	144	124	5819	ribonucleoprotein complex assembly	YDR060W|YDR337W|YPL118W|YPL211W|YBL090W|YPL217C|YFL002C|YPR016C|YLL008W|YKR081C|YOL077C|YHR197W|YDL031W|YHR066W|YDR025W|YHR088W
45943	8.23e-08	7.93e-07	5	7	124	5819	positive regulation of transcription from RNA polymerase I promoter	YJL109C|YGR128C|YMR093W|YDR324C|YPL126W
9059	9.58e-08	8.96e-07	58	1457	124	5819	macromolecule biosynthetic process	YGR104C|YDR337W|YGR084C|YPL118W|YDR347W|YDR443C|YBR253W|YGL127C|YNL236W|YJL109C|YGR128C|YML065W|YJR101W|YBR193C|YNL306W|YPR070W|YPR168W|YGL151W|YOR158W|YNL002C|YPL013C|YOL135C|YHR041C|YGL025C|YPL129W|YPR016C|YPL042C|YMR093W|YDR025W|YBL093C|YGR165W|YCR081W|YLR071C|YER022W|YPL126W|YDR041W|YBR251W|YDR175C|YLR002C|YGL129C|YHR058C|YOL051W|YHL004W|YJR113C|YNL137C|YKL155C|YIL093C|YOR174W|YDR324C|YBL090W…
6511	1.81e-07	1.6e-06	17	179	124	5819	ubiquitin-dependent protein catabolic process	YDL147W|YER021W|YFR010W|YER012W|YPR108W|YDL097C|YDL007W|YOR259C|YKL145W|YFR052W|YOR261C|YHR027C|YDR363W-A|YIL075C|YDR394W|YGL048C|YDR427W
19941	1.81e-07	1.6e-06	17	179	124	5819	modification-dependent protein catabolic process	YDL147W|YER021W|YFR010W|YER012W|YPR108W|YDL097C|YDL007W|YOR259C|YKL145W|YFR052W|YOR261C|YHR027C|YDR363W-A|YIL075C|YDR394W|YGL048C|YDR427W
51603	2.5e-07	2.16e-06	17	183	124	5819	proteolysis involved in cellular protein catabolic process	YDL147W|YER021W|YFR010W|YER012W|YPR108W|YDL097C|YDL007W|YOR259C|YKL145W|YFR052W|YOR261C|YHR027C|YDR363W-A|YIL075C|YDR394W|YGL048C|YDR427W
43632	3.16e-07	2.66e-06	17	186	124	5819	modification-dependent macromolecule catabolic process	YDL147W|YER021W|YFR010W|YER012W|YPR108W|YDL097C|YDL007W|YOR259C|YKL145W|YFR052W|YOR261C|YHR027C|YDR363W-A|YIL075C|YDR394W|YGL048C|YDR427W
6351	5.11e-07	4.2e-06	21	287	124	5819	transcription, DNA-dependent	YLR071C|YGR104C|YOR174W|YER022W|YOL135C|YHR041C|YGL025C|YPL129W|YBR253W|YGL127C|YNL236W|YHR058C|YOL051W|YBL093C|YMR112C|YNR010W|YBR193C|YPR070W|YDL005C|YPR168W|YDR308C
32774	5.74e-07	4.61e-06	21	289	124	5819	RNA biosynthetic process	YLR071C|YGR104C|YOR174W|YER022W|YOL135C|YHR041C|YGL025C|YPL129W|YBR253W|YGL127C|YNL236W|YHR058C|YOL051W|YBL093C|YMR112C|YNR010W|YBR193C|YPR070W|YDL005C|YPR168W|YDR308C
6355	6.37e-07	4.99e-06	32	603	124	5819	regulation of transcription, DNA-dependent	YLR071C|YGR104C|YER022W|YPL126W|YDR443C|YBR253W|YGL127C|YNL236W|YJL109C|YHR058C|YGR128C|YML065W|YOL051W|YBR193C|YPR070W|YPR168W|YGL151W|YOR174W|YDR324C|YOL135C|YHR041C|YGL025C|YPL129W|YPL042C|YMR093W|YML007W|YBL093C|YMR112C|YNR010W|YDL005C|YCR081W|YDR308C
6996	7.19e-07	5.5e-06	59	1579	124	5819	organelle organization and biogenesis	YDR130C|YDR337W|YDR087C|YFL002C|YPR137W|YGL127C|YJL109C|YGR128C|YGR103W|YML065W|YLR409C|YMR128W|YIL019W|YHR088W|YLR186W|YER082C|YPR144C|YOR310C|YLL034C|YNL002C|YCR057C|YPL211W|YPL129W|YPR016C|YBL004W|YPL093W|YHR197W|YER006W|YLR222C|YMR093W|YOR272W|YDR025W|YCL059C|YDR060W|YLR197W|YGR090W|YLR129W|YDR449C|YPL126W|YLL008W|YDL148C|YMR049C|YLR002C|YGL111W|YOL077C|YLR150W|YDL031W|YHR066W|YPL043W|YKL172W…
51252	9.57e-07	7.17e-06	32	614	124	5819	regulation of RNA metabolic process	YLR071C|YGR104C|YER022W|YPL126W|YDR443C|YBR253W|YGL127C|YNL236W|YJL109C|YHR058C|YGR128C|YML065W|YOL051W|YBR193C|YPR070W|YPR168W|YGL151W|YOR174W|YDR324C|YOL135C|YHR041C|YGL025C|YPL129W|YPL042C|YMR093W|YML007W|YBL093C|YMR112C|YNR010W|YDL005C|YCR081W|YDR308C
6350	1.67e-06	1.23e-05	31	598	124	5819	transcription	YLR071C|YGR104C|YER022W|YPL126W|YDR443C|YBR253W|YGL127C|YNL236W|YJL109C|YHR058C|YGR128C|YOL051W|YBR193C|YPR070W|YPR168W|YGL151W|YOR174W|YDR324C|YOL135C|YHR041C|YGL025C|YPL129W|YPL042C|YMR093W|YML007W|YBL093C|YMR112C|YNR010W|YDL005C|YCR081W|YDR308C
45449	1.76e-06	1.26e-05	32	631	124	5819	regulation of transcription	YLR071C|YGR104C|YER022W|YPL126W|YDR443C|YBR253W|YGL127C|YNL236W|YJL109C|YHR058C|YGR128C|YML065W|YOL051W|YBR193C|YPR070W|YPR168W|YGL151W|YOR174W|YDR324C|YOL135C|YHR041C|YGL025C|YPL129W|YPL042C|YMR093W|YML007W|YBL093C|YMR112C|YNR010W|YDL005C|YCR081W|YDR308C
6356	2.85e-06	2e-05	5	12	124	5819	regulation of transcription from RNA polymerase I promoter	YJL109C|YGR128C|YMR093W|YDR324C|YPL126W
44249	3.53e-06	2.43e-05	46	1141	124	5819	cellular biosynthetic process	YLR071C|YGR104C|YDR337W|YGR084C|YER022W|YPL118W|YDR041W|YBR251W|YDR347W|YDR175C|YGL129C|YBR253W|YGL127C|YNL236W|YHR058C|YOL051W|YJR101W|YBR193C|YHL004W|YNL306W|YPR070W|YPR168W|YJR113C|YOR158W|YNL002C|YNL137C|YKL155C|YIL093C|YOR174W|YPL013C|YBL090W|YOL135C|YHR041C|YGL025C|YPR016C|YPL129W|YBR146W|YMR158W|YDR025W|YBL093C|YGR165W|YMR112C|YNR010W|YDL005C|YDR308C|YMR188C
6416	1.29e-05	8.69e-05	26	499	124	5819	translation	YDR337W|YGR084C|YPL118W|YDR041W|YDR347W|YBR251W|YDR175C|YGL129C|YJR101W|YNL306W|YHL004W|YJR113C|YOR158W|YNL002C|YKL155C|YNL137C|YIL093C|YPL013C|YBL090W|YHR041C|YPR016C|YBR146W|YMR158W|YDR025W|YGR165W|YMR188C
19219	1.77e-05	0.000117	32	703	124	5819	regulation of nucleobase, nucleoside, nucleotide and nucleic acid metabolic process	YLR071C|YGR104C|YER022W|YPL126W|YDR443C|YBR253W|YGL127C|YNL236W|YJL109C|YHR058C|YGR128C|YML065W|YOL051W|YBR193C|YPR070W|YPR168W|YGL151W|YOR174W|YDR324C|YOL135C|YHR041C|YGL025C|YPL129W|YPL042C|YMR093W|YML007W|YBL093C|YMR112C|YNR010W|YDL005C|YCR081W|YDR308C
42274	2.64e-05	0.000171	6	29	124	5819	ribosomal small subunit biogenesis	YDR337W|YDR025W|YCL059C|YLR186W|YDL148C|YPR144C
6508	5.31e-05	0.000338	20	356	124	5819	proteolysis	YDL147W|YER021W|YFR010W|YPL126W|YER012W|YPR108W|YDL097C|YDL007W|YOR259C|YLR421C|YKL145W|YFR052W|YOR261C|YHR027C|YGR232W|YDR363W-A|YIL075C|YDR394W|YGL048C|YDR427W
65003	7.55e-05	0.000471	20	365	124	5819	macromolecular complex assembly	YDR060W|YDR337W|YIL093C|YPL118W|YPL211W|YBL090W|YPL217C|YFL002C|YLL008W|YPL129W|YPR016C|YKR081C|YOL077C|YDL031W|YHR197W|YHR066W|YML065W|YDR025W|YGR165W|YHR088W
44257	0.000145	0.000887	17	294	124	5819	cellular protein catabolic process	YDL147W|YER021W|YFR010W|YER012W|YPR108W|YDL097C|YDL007W|YOR259C|YKL145W|YFR052W|YOR261C|YHR027C|YDR363W-A|YIL075C|YDR394W|YGL048C|YDR427W
9058	0.000159	0.000955	58	1810	124	5819	biosynthetic process	YGR104C|YDR337W|YGR084C|YPL118W|YDR347W|YDR443C|YBR253W|YGL127C|YNL236W|YJL109C|YGR128C|YML065W|YJR101W|YBR193C|YNL306W|YPR070W|YPR168W|YGL151W|YOR158W|YNL002C|YPL013C|YOL135C|YHR041C|YGL025C|YPL129W|YPR016C|YPL042C|YMR093W|YDR025W|YBL093C|YGR165W|YCR081W|YLR071C|YER022W|YPL126W|YDR041W|YBR251W|YDR175C|YLR002C|YGL129C|YHR058C|YOL051W|YHL004W|YJR113C|YNL137C|YKL155C|YIL093C|YOR174W|YDR324C|YBL090W…
43933	0.000208	0.00123	20	393	124	5819	macromolecular complex subunit organization	YDR060W|YDR337W|YIL093C|YPL118W|YPL211W|YBL090W|YPL217C|YFL002C|YLL008W|YPL129W|YPR016C|YKR081C|YOL077C|YDL031W|YHR197W|YHR066W|YML065W|YDR025W|YGR165W|YHR088W
470	0.000224	0.00128	4	15	124	5819	maturation of LSU-rRNA	YNL002C|YHR088W|YPR016C|YKR081C
463	0.000224	0.00128	4	15	124	5819	maturation of LSU-rRNA from tricistronic rRNA transcript (SSU-rRNA, 5.8S rRNA, LSU-rRNA)	YNL002C|YHR088W|YPR016C|YKR081C
30163	0.000244	0.00137	17	307	124	5819	protein catabolic process	YDL147W|YER021W|YFR010W|YER012W|YPR108W|YDL097C|YDL007W|YOR259C|YKL145W|YFR052W|YOR261C|YHR027C|YDR363W-A|YIL075C|YDR394W|YGL048C|YDR427W
60255	0.000281	0.00155	39	1071	124	5819	regulation of macromolecule metabolic process	YLR071C|YGR104C|YDR130C|YER022W|YPL126W|YDR443C|YLR150W|YBR253W|YGL127C|YNL236W|YJL109C|YHR058C|YGR128C|YML065W|YOL051W|YHR027C|YIL075C|YBR193C|YPR070W|YPR168W|YGL151W|YCL028W|YER021W|YOR174W|YDR324C|YOL135C|YHR041C|YGL025C|YPL129W|YPL042C|YMR093W|YDR025W|YBL093C|YML007W|YMR112C|YNR010W|YDL005C|YCR081W|YDR308C
16043	0.000395	0.00215	61	1997	124	5819	cellular component organization and biogenesis	YDR130C|YDR337W|YDR087C|YPL118W|YFL002C|YPR137W|YGL127C|YJL109C|YGR128C|YGR103W|YML065W|YLR409C|YMR128W|YIL019W|YHR088W|YLR186W|YER082C|YPR144C|YOR310C|YLL034C|YNL002C|YCR057C|YPL211W|YPL129W|YPR016C|YBL004W|YPL093W|YHR197W|YER006W|YLR222C|YMR093W|YOR272W|YDR025W|YCL059C|YDR060W|YLR197W|YGR090W|YLR129W|YDR449C|YPL126W|YLL008W|YDL148C|YMR049C|YLR002C|YGL111W|YOL077C|YLR150W|YDL031W|YHR066W|YPL043W…
10556	0.000691	0.00369	36	1002	124	5819	regulation of macromolecule biosynthetic process	YLR071C|YGR104C|YER022W|YPL126W|YDR443C|YLR150W|YBR253W|YGL127C|YNL236W|YJL109C|YHR058C|YGR128C|YML065W|YOL051W|YHR027C|YBR193C|YPR070W|YPR168W|YGL151W|YCL028W|YOR174W|YDR324C|YOL135C|YHR041C|YGL025C|YPL129W|YPL042C|YMR093W|YDR025W|YBL093C|YML007W|YMR112C|YNR010W|YDL005C|YCR081W|YDR308C
42176	0.000722	0.0038	3	9	124	5819	regulation of protein catabolic process	YER021W|YHR027C|YIL075C
10468	0.000819	0.00425	36	1011	124	5819	regulation of gene expression	YLR071C|YGR104C|YER022W|YPL126W|YDR443C|YLR150W|YBR253W|YGL127C|YNL236W|YJL109C|YHR058C|YGR128C|YML065W|YOL051W|YHR027C|YBR193C|YPR070W|YPR168W|YGL151W|YCL028W|YOR174W|YDR324C|YOL135C|YHR041C|YGL025C|YPL129W|YPL042C|YMR093W|YDR025W|YBL093C|YML007W|YMR112C|YNR010W|YDL005C|YCR081W|YDR308C
9889	0.000867	0.00443	36	1014	124	5819	regulation of biosynthetic process	YLR071C|YGR104C|YER022W|YPL126W|YDR443C|YLR150W|YBR253W|YGL127C|YNL236W|YJL109C|YHR058C|YGR128C|YML065W|YOL051W|YHR027C|YBR193C|YPR070W|YPR168W|YGL151W|YCL028W|YOR174W|YDR324C|YOL135C|YHR041C|YGL025C|YPL129W|YPL042C|YMR093W|YDR025W|YBL093C|YML007W|YMR112C|YNR010W|YDL005C|YCR081W|YDR308C
19222	0.0013	0.00653	39	1154	124	5819	regulation of metabolic process	YLR071C|YGR104C|YDR130C|YER022W|YPL126W|YDR443C|YLR150W|YBR253W|YGL127C|YNL236W|YJL109C|YHR058C|YGR128C|YML065W|YOL051W|YHR027C|YIL075C|YBR193C|YPR070W|YPR168W|YGL151W|YCL028W|YER021W|YOR174W|YDR324C|YOL135C|YHR041C|YGL025C|YPL129W|YPL042C|YMR093W|YDR025W|YBL093C|YML007W|YMR112C|YNR010W|YDL005C|YCR081W|YDR308C
31323	0.00202	0.01	37	1101	124	5819	regulation of cellular metabolic process	YLR071C|YGR104C|YDR130C|YER022W|YPL126W|YDR443C|YLR150W|YBR253W|YGL127C|YNL236W|YJL109C|YHR058C|YGR128C|YML065W|YOL051W|YHR027C|YBR193C|YPR070W|YPR168W|YGL151W|YCL028W|YOR174W|YDR324C|YOL135C|YHR041C|YGL025C|YPL129W|YPL042C|YMR093W|YDR025W|YBL093C|YML007W|YMR112C|YNR010W|YDL005C|YCR081W|YDR308C
43284	0.00223	0.0109	33	950	124	5819	biopolymer biosynthetic process	YLR071C|YGR104C|YER022W|YPL126W|YLR002C|YDR443C|YBR253W|YGL127C|YNL236W|YJL109C|YHR058C|YGR128C|YML065W|YOL051W|YBR193C|YPR070W|YPR168W|YGL151W|YOR174W|YDR324C|YOL135C|YHR041C|YGL025C|YPL129W|YPL042C|YMR093W|YML007W|YBL093C|YMR112C|YNR010W|YDL005C|YCR081W|YDR308C
54	0.00351	0.0164	4	30	124	5819	ribosome export from nucleus	YHR197W|YLL034C|YPR016C|YPL093W
33750	0.00351	0.0164	4	30	124	5819	ribosome localization	YHR197W|YLL034C|YPR016C|YPL093W
33753	0.00351	0.0164	4	30	124	5819	establishment of ribosome localization	YHR197W|YLL034C|YPR016C|YPL093W
154	0.00432	0.0199	3	16	124	5819	rRNA modification	YLR197W|YPR137W|YOR310C
9894	0.0061	0.0278	3	18	124	5819	regulation of catabolic process	YER021W|YHR027C|YIL075C
44267	0.00849	0.0382	49	1702	124	5819	cellular protein metabolic process	YDR337W|YGR084C|YPL118W|YDR347W|YPR108W|YDL007W|YLR421C|YJR101W|YGR232W|YNL306W|YOR158W|YNL002C|YPL013C|YHR041C|YPL129W|YPR016C|YPL042C|YDR025W|YGR165W|YDR427W|YDL147W|YPL126W|YFR010W|YER012W|YDR041W|YBR251W|YDR175C|YGL129C|YDL097C|YOR259C|YFR052W|YHR027C|YLL039C|YDR363W-A|YIL075C|YHL004W|YJR113C|YKL155C|YNL137C|YER021W|YIL093C|YBL090W|YBR146W|YMR158W|YKL145W|YOR261C|YDR394W|YGL048C|YMR188C
43285	0.00865	0.0384	17	427	124	5819	biopolymer catabolic process	YDL147W|YER021W|YFR010W|YER012W|YPR108W|YDL097C|YDL007W|YOR259C|YKL145W|YFR052W|YOR261C|YHR027C|YDR363W-A|YIL075C|YDR394W|YGL048C|YDR427W
6801	0.00882	0.0385	2	7	124	5819	superoxide metabolic process	YJR101W|YDR347W
19538	0.0089	0.0385	49	1706	124	5819	protein metabolic process	YDR337W|YGR084C|YPL118W|YDR347W|YPR108W|YDL007W|YLR421C|YJR101W|YGR232W|YNL306W|YOR158W|YNL002C|YPL013C|YHR041C|YPL129W|YPR016C|YPL042C|YDR025W|YGR165W|YDR427W|YDL147W|YPL126W|YFR010W|YER012W|YDR041W|YBR251W|YDR175C|YGL129C|YDL097C|YOR259C|YFR052W|YHR027C|YLL039C|YDR363W-A|YIL075C|YHL004W|YJR113C|YKL155C|YNL137C|YER021W|YIL093C|YBL090W|YBR146W|YMR158W|YKL145W|YOR261C|YDR394W|YGL048C|YMR188C
Cluster #3
GO-ID	p-value	corr p-value	x	nX	N	Description	Genes in test set
10467	3.89e-36	1.45e-33	83	1448	98	5819	gene expression	YNL252C|YDR473C|YBR111W-A|YMR290C|YBR055C|YKR006C|YJL010C|YJL203W|YJL063C|YDR176W|YOR078W|YLR424W|YNL005C|YGR252W|YMR193W|YPL254W|YBR198C|YDR322W|YER126C|YPL131W|YPR178W|YDR116C|YLR439W|YDR450W|YMR024W|YGR145W|YGR215W|YGL246C|YGL123W|YKR060W|YHR099W|YDR392W|YPR082C|YDR412W|YBL038W|YER133W|YCR071C|YCR046C|YJL124C|YGR074W|YGR091W|YMR236W|YOL148C|YIL070C|YGL112C|YMR288W|YMR223W|YER050C|YDR448W|YHR19…
6473	5.59e-21	1.04e-18	19	55	98	5819	protein amino acid acetylation	YOL148C|YDR167W|YBR111W-A|YGL112C|YMR223W|YLR055C|YDR448W|YDR145W|YDR176W|YHR099W|YDR392W|YGR252W|YPL047W|YBR081C|YPL254W|YGL066W|YBR198C|YMR236W|YCL010C
43170	2.56e-20	3.19e-18	93	3091	98	5819	macromolecule metabolic process	YNL252C|YDR473C|YBR111W-A|YMR290C|YBR055C|YKR006C|YCR077C|YJL010C|YJL203W|YJL063C|YGL004C|YDR176W|YOR078W|YLR424W|YNL005C|YOR267C|YGR252W|YMR193W|YLR449W|YPL254W|YBR198C|YEL037C|YDR322W|YER126C|YPL131W|YPR178W|YDR116C|YLR439W|YDR450W|YMR024W|YGR145W|YGL246C|YGR215W|YGL123W|YKR060W|YHR099W|YDR392W|YPR082C|YDR412W|YHR200W|YMR314W|YBL038W|YER133W|YCR071C|YCR046C|YJL124C|YGR074W|YGR091W|YMR236W|YOL14…
6394	9.52e-20	8.88e-18	40	458	98	5819	RNA processing	YOL148C|YDR473C|YMR290C|YMR288W|YBR055C|YJL010C|YJL203W|YHR196W|YOR078W|YLR424W|YJR022W|YPL082C|YER126C|YLR276C|YPR178W|YNL124W|YPL213W|YER112W|YML049C|YOR159C|YBR247C|YDL098C|YMR024W|YGR145W|YBL026W|YGL246C|YNL147W|YGL123W|YKR060W|YLR438C-A|YPR082C|YDR412W|YER133W|YLR312W-A|YKL021C|YDR378C|YJL124C|YGR074W|YGR091W|YOR308C
43543	7.67e-19	5.72e-17	19	69	98	5819	protein amino acid acylation	YOL148C|YDR167W|YBR111W-A|YGL112C|YMR223W|YLR055C|YDR448W|YDR145W|YDR176W|YHR099W|YDR392W|YGR252W|YPL047W|YBR081C|YPL254W|YGL066W|YBR198C|YMR236W|YCL010C
6374	2.25e-17	1.25e-15	20	94	98	5819	nuclear mRNA splicing, via spliceosome	YDR473C|YPR178W|YMR288W|YBR055C|YPL213W|YER112W|YML049C|YOR159C|YJL203W|YDL098C|YBL026W|YNL147W|YLR424W|YLR438C-A|YPR082C|YJR022W|YDR378C|YGR091W|YGR074W|YOR308C
16573	2.35e-17	1.25e-15	15	40	98	5819	histone acetylation	YOL148C|YDR167W|YGL112C|YDR448W|YDR145W|YDR176W|YHR099W|YGR252W|YDR392W|YBR081C|YPL254W|YGL066W|YBR198C|YMR236W|YCL010C
377	2.81e-17	1.31e-15	20	95	98	5819	RNA splicing, via transesterification reactions with bulged adenosine as nucleophile	YDR473C|YPR178W|YMR288W|YBR055C|YPL213W|YER112W|YML049C|YOR159C|YJL203W|YDL098C|YBL026W|YNL147W|YLR424W|YLR438C-A|YPR082C|YJR022W|YDR378C|YGR091W|YGR074W|YOR308C
375	1.25e-16	5.17e-15	20	102	98	5819	RNA splicing, via transesterification reactions	YDR473C|YPR178W|YMR288W|YBR055C|YPL213W|YER112W|YML049C|YOR159C|YJL203W|YDL098C|YBL026W|YNL147W|YLR424W|YLR438C-A|YPR082C|YJR022W|YDR378C|YGR091W|YGR074W|YOR308C
16570	2.8e-16	9.51e-15	19	92	98	5819	histone modification	YOL148C|YDR167W|YGL112C|YMR223W|YDR448W|YDR145W|YDR176W|YHR099W|YDR392W|YGR252W|YPL047W|YLR449W|YER133W|YBR081C|YPL254W|YGL066W|YBR198C|YMR236W|YCL010C
16569	2.8e-16	9.51e-15	19	92	98	5819	covalent chromatin modification	YOL148C|YDR167W|YGL112C|YMR223W|YDR448W|YDR145W|YDR176W|YHR099W|YDR392W|YGR252W|YPL047W|YLR449W|YER133W|YBR081C|YPL254W|YGL066W|YBR198C|YMR236W|YCL010C
16070	4.99e-16	1.55e-14	54	1089	98	5819	RNA metabolic process	YDR473C|YMR290C|YBR055C|YCR077C|YJL010C|YJL203W|YLR424W|YOR078W|YPL254W|YBR198C|YER126C|YPR178W|YGR145W|YMR024W|YGL246C|YKR060W|YGL123W|YHR099W|YPR082C|YDR392W|YDR412W|YER133W|YJL124C|YGR091W|YGR074W|YMR236W|YOL148C|YPR125W|YGL112C|YMR223W|YMR288W|YDR448W|YHR196W|YDR145W|YJR022W|YPL082C|YDR167W|YLR276C|YNL124W|YLR055C|YPL213W|YER112W|YML049C|YOR159C|YBR247C|YDL098C|YBL026W|YNL147W|YLR438C-A|YLR31…
44238	1.2e-15	3.45e-14	93	3493	98	5819	primary metabolic process	YNL252C|YDR473C|YBR111W-A|YMR290C|YBR055C|YKR006C|YCR077C|YJL010C|YJL203W|YJL063C|YGL004C|YDR176W|YOR078W|YLR424W|YNL005C|YOR267C|YGR252W|YMR193W|YLR449W|YPL254W|YBR198C|YEL037C|YDR322W|YER126C|YPL131W|YPR178W|YDR116C|YLR439W|YDR450W|YMR024W|YGR145W|YGL246C|YGR215W|YGL123W|YKR060W|YHR099W|YDR392W|YPR082C|YDR412W|YHR200W|YMR314W|YBL038W|YER133W|YCR071C|YCR046C|YJL124C|YGR074W|YGR091W|YMR236W|YOL14…
6397	1.98e-15	5.28e-14	24	187	98	5819	mRNA processing	YOL148C|YDR473C|YPR178W|YMR288W|YBR055C|YPL213W|YER112W|YML049C|YOR159C|YJL203W|YDL098C|YBL026W|YGL246C|YNL147W|YLR424W|YLR438C-A|YPR082C|YJR022W|YER133W|YDR378C|YGR091W|YGR074W|YJL124C|YOR308C
6395	4.93e-14	1.22e-12	20	137	98	5819	RNA splicing	YDR473C|YPR178W|YMR288W|YBR055C|YPL213W|YER112W|YML049C|YOR159C|YJL203W|YDL098C|YBL026W|YNL147W|YLR424W|YLR438C-A|YPR082C|YJR022W|YDR378C|YGR091W|YGR074W|YOR308C
16071	8.85e-14	2.06e-12	25	243	98	5819	mRNA metabolic process	YOL148C|YDR473C|YMR288W|YBR055C|YCR077C|YJL203W|YLR424W|YJR022W|YPR178W|YPL213W|YER112W|YML049C|YOR159C|YDL098C|YGL246C|YBL026W|YNL147W|YPR082C|YLR438C-A|YER133W|YDR378C|YJL124C|YGR074W|YGR091W|YOR308C
6365	1.65e-12	3.62e-11	22	206	98	5819	rRNA processing	YLR276C|YMR290C|YNL124W|YER112W|YJL010C|YBR247C|YGR145W|YHR196W|YBL026W|YGL246C|YNL147W|YKR060W|YGL123W|YOR078W|YLR438C-A|YDR412W|YJR022W|YER133W|YKL021C|YPL082C|YDR378C|YER126C
44237	2.94e-12	6.09e-11	92	3727	98	5819	cellular metabolic process	YNL252C|YDR473C|YBR111W-A|YMR290C|YBR055C|YKR006C|YCR077C|YJL010C|YJL203W|YJL063C|YGL004C|YDR176W|YOR078W|YLR424W|YNL005C|YOR267C|YGR252W|YMR193W|YLR449W|YPL254W|YBR198C|YEL037C|YDR322W|YER126C|YPL131W|YPR178W|YDR116C|YLR439W|YDR450W|YMR024W|YGR145W|YGL246C|YGR215W|YGL123W|YKR060W|YHR099W|YDR392W|YPR082C|YDR412W|YHR200W|YMR314W|YBL038W|YER133W|YCR071C|YCR046C|YJL124C|YGR074W|YGR091W|YMR236W|YOL14…
6139	4.37e-12	8.58e-11	63	1781	98	5819	nucleobase, nucleoside, nucleotide and nucleic acid metabolic process	YDR473C|YBR111W-A|YMR290C|YBR055C|YCR077C|YJL010C|YJL203W|YDR176W|YLR424W|YOR078W|YGR252W|YPL254W|YBR198C|YEL037C|YER126C|YPR178W|YGR145W|YMR024W|YGL246C|YKR060W|YGL123W|YHR099W|YPR082C|YDR392W|YDR412W|YER133W|YJL124C|YGR074W|YGR091W|YMR236W|YOL148C|YGL112C|YPR125W|YMR288W|YMR223W|YDR448W|YHR196W|YDR145W|YJR022W|YPL047W|YBR081C|YPL082C|YBR272C|YDR167W|YDR296W|YLR276C|YNL124W|YLR055C|YPL213W|YER11…
8152	9.45e-12	1.76e-10	93	3878	98	5819	metabolic process	YNL252C|YDR473C|YBR111W-A|YMR290C|YBR055C|YKR006C|YCR077C|YJL010C|YJL203W|YJL063C|YGL004C|YDR176W|YOR078W|YLR424W|YNL005C|YOR267C|YGR252W|YMR193W|YLR449W|YPL254W|YBR198C|YEL037C|YDR322W|YER126C|YPL131W|YPR178W|YDR116C|YLR439W|YDR450W|YMR024W|YGR145W|YGL246C|YGR215W|YGL123W|YKR060W|YHR099W|YDR392W|YPR082C|YDR412W|YHR200W|YMR314W|YBL038W|YER133W|YCR071C|YCR046C|YJL124C|YGR074W|YGR091W|YMR236W|YOL14…
22613	2.48e-11	4.4e-10	39	763	98	5819	ribonucleoprotein complex biogenesis and assembly	YMR290C|YMR288W|YMR223W|YJL010C|YNL132W|YHR196W|YML025C|YLR424W|YOR078W|YJR022W|YLR449W|YPL254W|YPL082C|YER126C|YPL131W|YDR167W|YLR276C|YOR206W|YNL124W|YER112W|YML049C|YGR220C|YBR247C|YGR145W|YLR009W|YBL026W|YGL246C|YNL147W|YGL123W|YKR060W|YDR496C|YHR052W|YLR438C-A|YDR412W|YER133W|YKL021C|YNL110C|YDR378C|YOR308C
42254	3.85e-11	6.53e-10	37	700	98	5819	ribosome biogenesis	YMR290C|YMR288W|YMR223W|YJL010C|YNL132W|YHR196W|YML025C|YOR078W|YJR022W|YLR449W|YPL254W|YPL082C|YER126C|YDR167W|YPL131W|YLR276C|YOR206W|YNL124W|YER112W|YGR220C|YBR247C|YGR145W|YLR009W|YBL026W|YGL246C|YNL147W|YGL123W|YKR060W|YDR496C|YHR052W|YLR438C-A|YDR412W|YER133W|YKL021C|YNL110C|YDR378C|YOR308C
6996	7.44e-11	1.21e-09	57	1579	98	5819	organelle organization and biogenesis	YMR290C|YJL010C|YJL063C|YDR176W|YOR078W|YGR252W|YLR449W|YPL254W|YBR198C|YEL037C|YER126C|YPL131W|YGR145W|YGL246C|YKR060W|YGL123W|YHR099W|YDR392W|YDR412W|YER133W|YMR236W|YOL148C|YPR125W|YGL112C|YMR223W|YMR288W|YDR448W|YNL132W|YHR196W|YML025C|YDR145W|YJR022W|YPL047W|YBR081C|YPL082C|YKR085C|YDR167W|YDR296W|YLR276C|YOR206W|YNL124W|YER112W|YGR220C|YBR247C|YLR009W|YBL026W|YNL147W|YDR496C|YHR052W|YLR438C…
19538	1.49e-10	2.32e-09	59	1706	98	5819	protein metabolic process	YNL252C|YBR111W-A|YKR006C|YJL063C|YGL004C|YDR176W|YNL005C|YGR252W|YOR267C|YMR193W|YLR449W|YPL254W|YBR198C|YEL037C|YDR322W|YPL131W|YDR116C|YLR439W|YDR450W|YMR024W|YGR215W|YGL246C|YKR060W|YGL123W|YHR099W|YPR082C|YDR392W|YHR200W|YMR314W|YBL038W|YER133W|YCR071C|YCR046C|YMR236W|YOL148C|YIL070C|YGL112C|YMR223W|YER050C|YDR448W|YML025C|YDR145W|YBR122C|YPL047W|YBR081C|YKL167C|YKR085C|YDR167W|YDR296W|YHL03…
44267	5e-10	7.46e-09	58	1702	98	5819	cellular protein metabolic process	YNL252C|YBR111W-A|YKR006C|YJL063C|YGL004C|YDR176W|YNL005C|YGR252W|YOR267C|YMR193W|YLR449W|YPL254W|YBR198C|YEL037C|YDR322W|YPL131W|YDR116C|YLR439W|YDR450W|YMR024W|YGR215W|YGL246C|YKR060W|YGL123W|YHR099W|YPR082C|YDR392W|YHR200W|YMR314W|YBL038W|YER133W|YCR071C|YCR046C|YMR236W|YOL148C|YIL070C|YGL112C|YMR223W|YER050C|YDR448W|YML025C|YDR145W|YBR122C|YPL047W|YBR081C|YKL167C|YKR085C|YDR167W|YDR296W|YLR05…
9059	5.45e-10	7.82e-09	53	1457	98	5819	macromolecule biosynthetic process	YNL252C|YBR111W-A|YKR006C|YJL063C|YDR176W|YNL005C|YGR252W|YMR193W|YPL254W|YBR198C|YDR322W|YPL131W|YDR116C|YLR439W|YDR450W|YMR024W|YGR215W|YGL246C|YKR060W|YGL123W|YHR099W|YDR392W|YER133W|YBL038W|YCR071C|YCR046C|YMR236W|YOL148C|YIL070C|YGL112C|YMR223W|YER050C|YDR448W|YHR196W|YML025C|YDR145W|YBR122C|YPL047W|YBR081C|YPL082C|YBR272C|YKL167C|YKR085C|YDR167W|YDR296W|YLR055C|YGR220C|YLR009W|YHR052W|YDR23…
6416	1.19e-09	1.64e-08	29	499	98	5819	translation	YNL252C|YIL070C|YKR006C|YER050C|YJL063C|YML025C|YNL005C|YBR122C|YMR193W|YKL167C|YKR085C|YDR322W|YPL131W|YDR296W|YDR116C|YLR439W|YDR450W|YGR220C|YMR024W|YLR009W|YGR215W|YGL123W|YKR060W|YHR052W|YDR237W|YBL038W|YLR312W-A|YCR071C|YCR046C
34470	1.45e-09	1.93e-08	22	290	98	5819	ncRNA processing	YLR276C|YMR290C|YNL124W|YER112W|YJL010C|YBR247C|YGR145W|YHR196W|YBL026W|YGL246C|YNL147W|YKR060W|YGL123W|YOR078W|YLR438C-A|YDR412W|YJR022W|YER133W|YKL021C|YPL082C|YDR378C|YER126C
44260	1.76e-09	2.26e-08	58	1753	98	5819	cellular macromolecule metabolic process	YNL252C|YBR111W-A|YKR006C|YJL063C|YGL004C|YDR176W|YNL005C|YGR252W|YOR267C|YMR193W|YLR449W|YPL254W|YBR198C|YEL037C|YDR322W|YPL131W|YDR116C|YLR439W|YDR450W|YMR024W|YGR215W|YGL246C|YKR060W|YGL123W|YHR099W|YPR082C|YDR392W|YHR200W|YMR314W|YBL038W|YER133W|YCR071C|YCR046C|YMR236W|YOL148C|YIL070C|YGL112C|YMR223W|YER050C|YDR448W|YML025C|YDR145W|YBR122C|YPL047W|YBR081C|YKL167C|YKR085C|YDR167W|YDR296W|YLR05…
43933	3.58e-09	4.45e-08	25	393	98	5819	macromolecular complex subunit organization	YGL112C|YMR288W|YKR006C|YDR448W|YML025C|YDR145W|YLR424W|YLR449W|YBR081C|YBR198C|YDR167W|YPL131W|YLR276C|YOR206W|YNL124W|YER112W|YML049C|YGR220C|YGL246C|YHR099W|YER133W|YKL021C|YNL110C|YCL010C|YMR236W
16568	6.04e-09	7.26e-08	19	231	98	5819	chromatin modification	YOL148C|YDR167W|YGL112C|YMR223W|YDR448W|YDR145W|YDR176W|YHR099W|YDR392W|YGR252W|YPL047W|YLR449W|YER133W|YBR081C|YPL254W|YGL066W|YBR198C|YMR236W|YCL010C
16072	1.18e-08	1.37e-07	27	482	98	5819	rRNA metabolic process	YMR290C|YMR223W|YMR288W|YJL010C|YHR196W|YOR078W|YJR022W|YPL254W|YPL082C|YER126C|YDR167W|YLR276C|YNL124W|YER112W|YBR247C|YGR145W|YGL246C|YBL026W|YGL123W|YKR060W|YNL147W|YLR438C-A|YDR412W|YER133W|YKL021C|YDR378C|YOR308C
43283	2e-08	2.27e-07	70	2543	98	5819	biopolymer metabolic process	YDR473C|YBR111W-A|YMR290C|YBR055C|YCR077C|YJL010C|YJL203W|YGL004C|YDR176W|YLR424W|YOR078W|YGR252W|YOR267C|YLR449W|YPL254W|YBR198C|YEL037C|YER126C|YPR178W|YMR024W|YGR145W|YGL246C|YKR060W|YGL123W|YHR099W|YDR392W|YPR082C|YDR412W|YHR200W|YMR314W|YER133W|YJL124C|YGR074W|YGR091W|YMR236W|YOL148C|YGL112C|YPR125W|YMR288W|YMR223W|YDR448W|YHR196W|YDR145W|YJR022W|YPL047W|YBR081C|YPL082C|YBR272C|YDR167W|YDR29…
65003	2.09e-08	2.3e-07	23	365	98	5819	macromolecular complex assembly	YPL131W|YDR167W|YLR276C|YOR206W|YGL112C|YMR288W|YNL124W|YKR006C|YER112W|YML049C|YGR220C|YDR448W|YDR145W|YML025C|YLR424W|YHR099W|YLR449W|YBR081C|YKL021C|YNL110C|YBR198C|YMR236W|YCL010C
44249	2.96e-08	3.15e-07	43	1141	98	5819	cellular biosynthetic process	YNL252C|YIL070C|YGL112C|YKR006C|YER050C|YJL063C|YDR448W|YDR145W|YML025C|YNL005C|YBR122C|YMR193W|YPL254W|YPL082C|YKL167C|YBR198C|YKR085C|YDR322W|YPL131W|YDR167W|YDR296W|YDR116C|YLR055C|YLR439W|YDR450W|YGR220C|YMR024W|YLR009W|YGL246C|YGR215W|YGL123W|YKR060W|YHR099W|YHR052W|YDR392W|YDR237W|YBL038W|YER133W|YLR312W-A|YCR071C|YCR046C|YMR236W|YCL010C
16043	3.81e-08	3.95e-07	60	1997	98	5819	cellular component organization and biogenesis	YMR290C|YJL010C|YJL063C|YDR176W|YLR424W|YOR078W|YGR252W|YLR449W|YPL254W|YBR198C|YEL037C|YER126C|YPL131W|YGR145W|YGL246C|YKR060W|YGL123W|YHR099W|YDR392W|YDR412W|YER133W|YMR236W|YOL148C|YPR125W|YGL112C|YMR223W|YMR288W|YDR448W|YNL132W|YHR196W|YML025C|YDR145W|YJR022W|YPL047W|YBR081C|YPL082C|YKR085C|YDR167W|YDR296W|YLR276C|YOR206W|YNL124W|YLR055C|YER112W|YML049C|YGR220C|YBR247C|YLR009W|YBL026W|YNL147W…
6325	4.22e-08	4.23e-07	19	260	98	5819	establishment and/or maintenance of chromatin architecture	YOL148C|YDR167W|YGL112C|YMR223W|YDR448W|YDR145W|YDR176W|YHR099W|YDR392W|YGR252W|YPL047W|YLR449W|YER133W|YBR081C|YPL254W|YGL066W|YBR198C|YMR236W|YCL010C
8151	4.31e-08	4.23e-07	97	4748	98	5819	cellular process	YDR473C|YMR290C|YNL005C|YLR424W|YMR193W|YEL037C|YER126C|YDR322W|YPR178W|YLR439W|YDR450W|YGR145W|YGR215W|YGL246C|YKR060W|YGL123W|YHR099W|YDR412W|YMR314W|YCR071C|YGR091W|YGR074W|YJL124C|YCR046C|YOL148C|YIL070C|YPR125W|YMR223W|YER050C|YDR448W|YNL132W|YML025C|YDR145W|YBR122C|YJR022W|YPL047W|YBR081C|YKR085C|YDR167W|YOR206W|YNL124W|YLR055C|YPL213W|YER112W|YOR159C|YLR009W|YHR052W|YDR237W|YLR312W-A|YKL02…
42273	1.26e-06	1.21e-05	9	66	98	5819	ribosomal large subunit biogenesis	YPL131W|YLR009W|YLR276C|YML025C|YHR052W|YKL021C|YNL110C|YGR220C|YER126C
9058	1.64e-06	1.53e-05	53	1810	98	5819	biosynthetic process	YNL252C|YBR111W-A|YKR006C|YJL063C|YDR176W|YNL005C|YGR252W|YMR193W|YPL254W|YBR198C|YDR322W|YPL131W|YDR116C|YLR439W|YDR450W|YMR024W|YGR215W|YGL246C|YKR060W|YGL123W|YHR099W|YDR392W|YER133W|YBL038W|YCR071C|YCR046C|YMR236W|YOL148C|YIL070C|YGL112C|YMR223W|YER050C|YDR448W|YHR196W|YML025C|YDR145W|YBR122C|YPL047W|YBR081C|YPL082C|YBR272C|YKL167C|YKR085C|YDR167W|YDR296W|YLR055C|YGR220C|YLR009W|YHR052W|YDR23…
22618	4.36e-06	3.97e-05	12	144	98	5819	ribonucleoprotein complex assembly	YPL131W|YLR276C|YML025C|YOR206W|YLR424W|YMR288W|YNL124W|YKL021C|YNL110C|YER112W|YML049C|YGR220C
114	6.45e-06	5.73e-05	5	17	98	5819	G1-specific transcription in mitotic cell cycle	YDR167W|YDR145W|YGL112C|YBR198C|YMR236W
7001	7.39e-06	6.41e-05	20	398	98	5819	chromosome organization and biogenesis	YOL148C|YDR167W|YGL112C|YMR223W|YDR448W|YDR145W|YDR176W|YHR099W|YDR392W|YGR252W|YPL047W|YLR449W|YER133W|YBR081C|YPL254W|YGL066W|YBR198C|YEL037C|YMR236W|YCL010C
6352	7.76e-06	6.58e-05	8	62	98	5819	transcription initiation	YDR167W|YDR448W|YDR145W|YHR099W|YGL112C|YBR198C|YMR236W|YCL010C
6355	1.35e-05	0.000112	25	603	98	5819	regulation of transcription, DNA-dependent	YOL148C|YBR111W-A|YGL112C|YMR223W|YDR448W|YHR196W|YDR145W|YDR176W|YGR252W|YPL047W|YLR449W|YBR081C|YPL254W|YPL082C|YBR198C|YDR167W|YDR296W|YLR055C|YGL246C|YHR099W|YDR496C|YDR392W|YGL066W|YCL010C|YMR236W
51252	1.85e-05	0.00015	25	614	98	5819	regulation of RNA metabolic process	YOL148C|YBR111W-A|YGL112C|YMR223W|YDR448W|YHR196W|YDR145W|YDR176W|YGR252W|YPL047W|YLR449W|YBR081C|YPL254W|YPL082C|YBR198C|YDR167W|YDR296W|YLR055C|YGL246C|YHR099W|YDR496C|YDR392W|YGL066W|YCL010C|YMR236W
45449	2.96e-05	0.000235	25	631	98	5819	regulation of transcription	YOL148C|YBR111W-A|YGL112C|YMR223W|YDR448W|YHR196W|YDR145W|YDR176W|YGR252W|YPL047W|YLR449W|YBR081C|YPL254W|YPL082C|YBR198C|YDR167W|YDR296W|YLR055C|YGL246C|YHR099W|YDR496C|YDR392W|YGL066W|YCL010C|YMR236W
6350	3.62e-05	0.000281	24	598	98	5819	transcription	YOL148C|YDR167W|YDR296W|YBR111W-A|YGL112C|YMR223W|YLR055C|YDR448W|YHR196W|YGL246C|YDR176W|YDR145W|YHR099W|YDR392W|YGR252W|YPL047W|YER133W|YBR081C|YPL254W|YPL082C|YGL066W|YBR198C|YMR236W|YCL010C
43687	5.11e-05	0.000389	20	454	98	5819	post-translational protein modification	YOL148C|YDR167W|YGL112C|YMR223W|YDR448W|YDR145W|YDR176W|YHR099W|YDR392W|YGR252W|YOR267C|YPL047W|YLR449W|YER133W|YBR081C|YPL254W|YGL066W|YBR198C|YMR236W|YCL010C
6401	6.77e-05	0.000505	8	83	98	5819	RNA catabolic process	YBL026W|YNL147W|YLR438C-A|YJR022W|YER112W|YCR077C|YDR378C|YJL124C
6402	8.78e-05	0.000642	7	64	98	5819	mRNA catabolic process	YBL026W|YNL147W|YLR438C-A|YER112W|YCR077C|YDR378C|YJL124C
65004	9.21e-05	0.000661	9	111	98	5819	protein-DNA complex assembly	YDR167W|YDR448W|YDR145W|YHR099W|YGL112C|YLR449W|YBR198C|YMR236W|YCL010C
42255	9.71e-05	0.000683	7	65	98	5819	ribosome assembly	YPL131W|YLR276C|YML025C|YOR206W|YKL021C|YNL110C|YGR220C
80	0.000172	0.00116	5	32	98	5819	G1 phase of mitotic cell cycle	YDR167W|YDR145W|YGL112C|YBR198C|YMR236W
51318	0.000172	0.00116	5	32	98	5819	G1 phase	YDR167W|YDR145W|YGL112C|YBR198C|YMR236W
19219	0.000177	0.00118	25	703	98	5819	regulation of nucleobase, nucleoside, nucleotide and nucleic acid metabolic process	YOL148C|YBR111W-A|YGL112C|YMR223W|YDR448W|YHR196W|YDR145W|YDR176W|YGR252W|YPL047W|YLR449W|YBR081C|YPL254W|YPL082C|YBR198C|YDR167W|YDR296W|YLR055C|YGL246C|YHR099W|YDR496C|YDR392W|YGL066W|YCL010C|YMR236W
6464	0.000258	0.00169	25	720	98	5819	protein modification process	YOL148C|YBR111W-A|YGL112C|YMR223W|YDR448W|YDR145W|YDR176W|YGR252W|YOR267C|YPL047W|YLR449W|YBR081C|YPL254W|YBR198C|YEL037C|YDR167W|YLR055C|YHR099W|YPR082C|YDR392W|YER133W|YGL066W|YDR378C|YCL010C|YMR236W
16578	0.000281	0.00179	2	2	98	5819	histone deubiquitination	YPL047W|YMR223W
6351	0.000283	0.00179	14	287	98	5819	transcription, DNA-dependent	YDR167W|YGL112C|YLR055C|YDR448W|YGL246C|YDR145W|YHR099W|YDR392W|YER133W|YPL254W|YPL082C|YBR198C|YCL010C|YMR236W
32774	0.000304	0.00189	14	289	98	5819	RNA biosynthetic process	YDR167W|YGL112C|YLR055C|YDR448W|YGL246C|YDR145W|YHR099W|YDR392W|YER133W|YPL254W|YPL082C|YBR198C|YCL010C|YMR236W
6366	0.00036	0.0022	10	162	98	5819	transcription from RNA polymerase II promoter	YDR167W|YDR448W|YGL246C|YDR145W|YDR392W|YGL112C|YER133W|YPL254W|YBR198C|YMR236W
43412	0.000578	0.00348	28	895	98	5819	biopolymer modification	YOL148C|YBR111W-A|YGL112C|YPR125W|YMR288W|YMR223W|YDR448W|YDR145W|YDR176W|YGR252W|YOR267C|YPL047W|YLR449W|YBR081C|YPL254W|YBR198C|YEL037C|YDR167W|YLR055C|YHR099W|YPR082C|YDR392W|YER133W|YGL066W|YDR378C|YCL010C|YOR308C|YMR236W
27	0.000635	0.00376	5	42	98	5819	ribosomal large subunit assembly and maintenance	YPL131W|YLR276C|YML025C|YKL021C|YGR220C
45333	0.000725	0.00422	9	146	98	5819	cellular respiration	YML025C|YIL070C|YDR116C|YKR006C|YLR312W-A|YLR439W|YCR071C|YJL063C|YDR322W
6367	0.000789	0.00439	5	44	98	5819	transcription initiation from RNA polymerase II promoter	YDR167W|YDR145W|YGL112C|YBR198C|YMR236W
466	0.000789	0.00439	5	44	98	5819	maturation of 5.8S rRNA from tricistronic rRNA transcript (SSU-rRNA, 5.8S rRNA, LSU-rRNA)	YGL246C|YOR078W|YKL021C|YBR247C|YER126C
460	0.000789	0.00439	5	44	98	5819	maturation of 5.8S rRNA	YGL246C|YOR078W|YKL021C|YBR247C|YER126C
10556	0.00161	0.00881	29	1002	98	5819	regulation of macromolecule biosynthetic process	YOL148C|YBR111W-A|YGL112C|YMR223W|YBR055C|YCR077C|YDR448W|YHR196W|YDR145W|YDR176W|YGR252W|YPL047W|YLR449W|YBR081C|YPL254W|YPL082C|YBR198C|YDR167W|YDR296W|YLR055C|YGL246C|YGL123W|YDR496C|YHR099W|YDR392W|YGL066W|YGR091W|YCL010C|YMR236W
470	0.00182	0.00965	3	15	98	5819	maturation of LSU-rRNA	YGL246C|YKL021C|YER126C
463	0.00182	0.00965	3	15	98	5819	maturation of LSU-rRNA from tricistronic rRNA transcript (SSU-rRNA, 5.8S rRNA, LSU-rRNA)	YGL246C|YKL021C|YER126C
10468	0.00185	0.00965	29	1011	98	5819	regulation of gene expression	YOL148C|YBR111W-A|YGL112C|YMR223W|YBR055C|YCR077C|YDR448W|YHR196W|YDR145W|YDR176W|YGR252W|YPL047W|YLR449W|YBR081C|YPL254W|YPL082C|YBR198C|YDR167W|YDR296W|YLR055C|YGL246C|YGL123W|YDR496C|YHR099W|YDR392W|YGL066W|YGR091W|YCL010C|YMR236W
43285	0.00186	0.00965	16	427	98	5819	biopolymer catabolic process	YHL030W|YMR223W|YER112W|YCR077C|YGL004C|YBL026W|YNL147W|YHR052W|YLR438C-A|YJR022W|YMR314W|YHR200W|YER133W|YDR378C|YEL037C|YJL124C
6357	0.00191	0.00978	11	236	98	5819	regulation of transcription from RNA polymerase II promoter	YDR167W|YBR111W-A|YDR145W|YHR099W|YGL112C|YPL047W|YLR449W|YLR055C|YPL082C|YBR198C|YMR236W
9889	0.00194	0.00978	29	1014	98	5819	regulation of biosynthetic process	YOL148C|YBR111W-A|YGL112C|YMR223W|YBR055C|YCR077C|YDR448W|YHR196W|YDR145W|YDR176W|YGR252W|YPL047W|YLR449W|YBR081C|YPL254W|YPL082C|YBR198C|YDR167W|YDR296W|YLR055C|YGL246C|YGL123W|YDR496C|YHR099W|YDR392W|YGL066W|YGR091W|YCL010C|YMR236W
60255	0.0022	0.0109	30	1071	98	5819	regulation of macromolecule metabolic process	YOL148C|YBR111W-A|YGL112C|YMR223W|YBR055C|YCR077C|YDR448W|YHR196W|YDR145W|YDR176W|YGR252W|YPL047W|YLR449W|YBR081C|YPL254W|YPL082C|YBR198C|YEL037C|YDR167W|YDR296W|YLR055C|YGL246C|YGL123W|YDR496C|YHR099W|YDR392W|YGL066W|YGR091W|YCL010C|YMR236W
42257	0.00256	0.0126	5	57	98	5819	ribosomal subunit assembly	YPL131W|YLR276C|YML025C|YKL021C|YGR220C
19222	0.00355	0.0172	31	1154	98	5819	regulation of metabolic process	YOL148C|YBR111W-A|YGL112C|YMR223W|YBR055C|YCR077C|YDR448W|YHR196W|YDR145W|YDR176W|YGR252W|YPL047W|YLR449W|YBR081C|YPL254W|YPL082C|YBR198C|YEL037C|YDR167W|YDR296W|YLR055C|YGL246C|YGL123W|YDR496C|YHR099W|YDR392W|YER133W|YGL066W|YGR091W|YMR236W|YCL010C
51668	0.00403	0.0188	2	6	98	5819	localization within membrane	YPR125W|YOL027C
51204	0.00403	0.0188	2	6	98	5819	protein insertion into mitochondrial membrane	YPR125W|YOL027C
51205	0.00403	0.0188	2	6	98	5819	protein insertion into membrane	YPR125W|YOL027C
8033	0.00509	0.0234	6	95	98	5819	tRNA processing	YBL026W|YNL147W|YLR438C-A|YJR022W|YER112W|YDR378C
9057	0.00646	0.0294	16	484	98	5819	macromolecule catabolic process	YHL030W|YMR223W|YER112W|YCR077C|YGL004C|YBL026W|YNL147W|YHR052W|YLR438C-A|YJR022W|YMR314W|YHR200W|YER133W|YDR378C|YEL037C|YJL124C
31323	0.0067	0.0301	29	1101	98	5819	regulation of cellular metabolic process	YOL148C|YBR111W-A|YGL112C|YMR223W|YBR055C|YCR077C|YDR448W|YHR196W|YDR145W|YDR176W|YGR252W|YPL047W|YLR449W|YBR081C|YPL254W|YPL082C|YBR198C|YDR167W|YDR296W|YLR055C|YGL246C|YGL123W|YDR496C|YHR099W|YDR392W|YGL066W|YGR091W|YCL010C|YMR236W
290	0.00936	0.0416	2	9	98	5819	deadenylation-dependent decapping of nuclear-transcribed mRNA	YCR077C|YJL124C
Cluster #4
GO-ID	p-value	corr p-value	x	nX	N	Description	Genes in test set
16070	3.17e-49	9.95e-47	84	1089	96	5819	RNA metabolic process	YDR299W|YCR042C|YML098W|YLR117C|YPR034W|YLR033W|YDR240C|YML127W|YCR020W-B|YDL060W|YML046W|YGR056W|YHR056C|YOR224C|YCR052W|YLR321C|YGL070C|YDR303C|YMR091C|YDR404C|YDL209C|YDR416W|YFR037C|YML015C|YMR227C|YOR204W|YPR101W|YOL041C|YGL128C|YML114C|YDL043C|YBR154C|YKL012W|YOR210W|YHR165C|YBR119W|YCL054W|YPR187W|YPL151C|YOR151C|YJL069C|YKL173W|YDR235W|YGR275W|YMR213W|YMR125W|YFL017W-A|YGR013W|YDR091C|YBR…
10467	3.93e-46	6.18e-44	89	1448	96	5819	gene expression	YDR299W|YCR042C|YML098W|YLR117C|YPR034W|YLR033W|YDR240C|YML127W|YCR020W-B|YDL060W|YML046W|YGR056W|YHR056C|YOR224C|YCR052W|YLR321C|YGL070C|YDR303C|YMR091C|YDR404C|YDL209C|YDR416W|YFR037C|YML015C|YMR227C|YOR204W|YPR101W|YOL041C|YGL128C|YML114C|YDL043C|YBR154C|YKL012W|YOR210W|YHR165C|YBR119W|YCL054W|YPR187W|YPL151C|YOR151C|YJL069C|YKL173W|YOL120C|YDR235W|YGR275W|YHR010W|YMR213W|YMR125W|YNL284C|YFL01…
6374	1.91e-35	2e-33	32	94	96	5819	nuclear mRNA splicing, via spliceosome	YKL173W|YDR235W|YMR213W|YLR117C|YMR125W|YDR240C|YFL017W-A|YGR013W|YML046W|YBR152W|YMR240C|YER146W|YHR086W|YDL087C|YDL209C|YER172C|YDR416W|YAL032C|YIL061C|YLR298C|YPR182W|YPR101W|YDL030W|YDL043C|YLR275W|YKL012W|YER029C|YBR119W|YHR165C|YPL151C|YLR147C|YLL036C
377	2.85e-35	2.24e-33	32	95	96	5819	RNA splicing, via transesterification reactions with bulged adenosine as nucleophile	YKL173W|YDR235W|YMR213W|YLR117C|YMR125W|YDR240C|YFL017W-A|YGR013W|YML046W|YBR152W|YMR240C|YER146W|YHR086W|YDL087C|YDL209C|YER172C|YDR416W|YAL032C|YIL061C|YLR298C|YPR182W|YPR101W|YDL030W|YDL043C|YLR275W|YKL012W|YER029C|YBR119W|YHR165C|YPL151C|YLR147C|YLL036C
375	4.07e-34	2.56e-32	32	102	96	5819	RNA splicing, via transesterification reactions	YKL173W|YDR235W|YMR213W|YLR117C|YMR125W|YDR240C|YFL017W-A|YGR013W|YML046W|YBR152W|YMR240C|YER146W|YHR086W|YDL087C|YDL209C|YER172C|YDR416W|YAL032C|YIL061C|YLR298C|YPR182W|YPR101W|YDL030W|YDL043C|YLR275W|YKL012W|YER029C|YBR119W|YHR165C|YPL151C|YLR147C|YLL036C
6395	6.43e-34	3.37e-32	35	137	96	5819	RNA splicing	YKL173W|YDR235W|YMR213W|YLR117C|YMR125W|YDR240C|YFL017W-A|YGR013W|YML046W|YBR152W|YMR240C|YER146W|YHR086W|YDL087C|YDL209C|YER172C|YDR416W|YAL032C|YIL061C|YLR298C|YPR182W|YPR101W|YOR204W|YDL030W|YGL128C|YDL043C|YLR275W|YKL012W|YDR482C|YER029C|YBR119W|YHR165C|YPL151C|YLR147C|YLL036C
6394	4.76e-33	2.14e-31	52	458	96	5819	RNA processing	YDR299W|YLR117C|YDR240C|YML127W|YDL060W|YML046W|YDL209C|YDR416W|YOR204W|YPR101W|YOL041C|YGL128C|YDL043C|YKL012W|YCL054W|YBR119W|YHR165C|YPL151C|YJL069C|YKL173W|YDR235W|YMR213W|YMR125W|YFL017W-A|YGR013W|YDR091C|YDL160C|YBR142W|YJL140W|YBR152W|YMR240C|YML010W|YER146W|YHR086W|YKL014C|YDL087C|YPL012W|YER172C|YAL032C|YKL009W|YOR145C|YIL061C|YLR298C|YPR182W|YDL030W|YLR275W|YNR054C|YDR482C|YER029C|YDL01…
6139	1.58e-31	5.62e-30	84	1781	96	5819	nucleobase, nucleoside, nucleotide and nucleic acid metabolic process	YDR299W|YCR042C|YML098W|YLR117C|YPR034W|YLR033W|YDR240C|YML127W|YCR020W-B|YDL060W|YML046W|YGR056W|YHR056C|YOR224C|YCR052W|YLR321C|YGL070C|YDR303C|YMR091C|YDR404C|YDL209C|YDR416W|YFR037C|YML015C|YMR227C|YOR204W|YPR101W|YOL041C|YGL128C|YML114C|YDL043C|YBR154C|YKL012W|YOR210W|YHR165C|YBR119W|YCL054W|YPR187W|YPL151C|YOR151C|YJL069C|YKL173W|YDR235W|YGR275W|YMR213W|YMR125W|YFL017W-A|YGR013W|YDR091C|YBR…
6397	1.61e-31	5.62e-30	37	187	96	5819	mRNA processing	YKL173W|YDR235W|YMR213W|YLR117C|YMR125W|YDR240C|YFL017W-A|YGR013W|YML046W|YDL160C|YJL140W|YBR152W|YMR240C|YML010W|YER146W|YHR086W|YDL087C|YDL209C|YER172C|YDR416W|YAL032C|YIL061C|YLR298C|YPR182W|YPR101W|YDL030W|YGL128C|YDL043C|YLR275W|YKL012W|YDR482C|YER029C|YBR119W|YHR165C|YPL151C|YLR147C|YLL036C
6366	3.87e-31	1.22e-29	35	162	96	5819	transcription from RNA polymerase II promoter	YOR151C|YCR042C|YML098W|YGR275W|YLR033W|YPR034W|YML127W|YCR020W-B|YHR056C|YGR056W|YOR224C|YJL140W|YCR052W|YKR008W|YLR321C|YMR005W|YML010W|YGL070C|YDR303C|YDR404C|YMR091C|YIL021W|YOL005C|YGR186W|YFR037C|YML015C|YMR227C|YMR033W|YPL011C|YGR005C|YML114C|YBR154C|YOR210W|YER164W|YPR187W
16071	1.18e-29	3.38e-28	39	243	96	5819	mRNA metabolic process	YKL173W|YDR235W|YMR213W|YLR117C|YMR125W|YDR240C|YFL017W-A|YGR013W|YML046W|YDL160C|YJL140W|YBR152W|YMR240C|YML010W|YER146W|YHR086W|YDR404C|YDL087C|YDL209C|YER172C|YDR416W|YAL032C|YKL009W|YIL061C|YLR298C|YPR182W|YPR101W|YDL030W|YGL128C|YDL043C|YLR275W|YKL012W|YDR482C|YER029C|YBR119W|YHR165C|YPL151C|YLR147C|YLL036C
43170	1.84e-25	4.82e-24	95	3091	96	5819	macromolecule metabolic process	YDR299W|YCR042C|YML098W|YDR101C|YLR117C|YPR034W|YLR033W|YDR240C|YML127W|YHL034C|YCR020W-B|YDL060W|YHR056C|YGR056W|YML046W|YOR224C|YPR103W|YCR052W|YLR321C|YGL070C|YDR303C|YMR091C|YDR404C|YDL209C|YDR416W|YFR037C|YML015C|YMR227C|YOR204W|YPR101W|YOL041C|YGL128C|YML114C|YDL043C|YBR154C|YKL012W|YOR210W|YHR165C|YBR119W|YCL054W|YPR187W|YPL151C|YOR151C|YJL069C|YKL173W|YOL120C|YDR235W|YHR010W|YGR275W|YDR51…
43283	1.05e-24	2.54e-23	89	2543	96	5819	biopolymer metabolic process	YDR299W|YCR042C|YML098W|YLR117C|YPR034W|YLR033W|YDR240C|YML127W|YHL034C|YCR020W-B|YDL060W|YHR056C|YML046W|YGR056W|YOR224C|YPR103W|YCR052W|YLR321C|YGL070C|YDR303C|YMR091C|YDR404C|YDL209C|YDR416W|YFR037C|YML015C|YMR227C|YOR204W|YPR101W|YOL041C|YGL128C|YML114C|YDL043C|YBR154C|YKL012W|YOR210W|YHR165C|YBR119W|YCL054W|YPR187W|YPL151C|YOR151C|YJL069C|YKL173W|YDR235W|YGR275W|YDR510W|YMR213W|YMR125W|YGL15…
6351	3.07e-22	6.89e-21	35	287	96	5819	transcription, DNA-dependent	YOR151C|YCR042C|YML098W|YGR275W|YLR033W|YPR034W|YML127W|YCR020W-B|YHR056C|YGR056W|YOR224C|YJL140W|YCR052W|YKR008W|YLR321C|YMR005W|YML010W|YGL070C|YDR303C|YDR404C|YMR091C|YIL021W|YOL005C|YGR186W|YFR037C|YML015C|YMR227C|YMR033W|YPL011C|YGR005C|YML114C|YBR154C|YOR210W|YER164W|YPR187W
32774	3.89e-22	8.15e-21	35	289	96	5819	RNA biosynthetic process	YOR151C|YCR042C|YML098W|YGR275W|YLR033W|YPR034W|YML127W|YCR020W-B|YHR056C|YGR056W|YOR224C|YJL140W|YCR052W|YKR008W|YLR321C|YMR005W|YML010W|YGL070C|YDR303C|YDR404C|YMR091C|YIL021W|YOL005C|YGR186W|YFR037C|YML015C|YMR227C|YMR033W|YPL011C|YGR005C|YML114C|YBR154C|YOR210W|YER164W|YPR187W
44238	2.07e-20	4.06e-19	95	3493	96	5819	primary metabolic process	YDR299W|YCR042C|YML098W|YDR101C|YLR117C|YPR034W|YLR033W|YDR240C|YML127W|YHL034C|YCR020W-B|YDL060W|YHR056C|YGR056W|YML046W|YOR224C|YPR103W|YCR052W|YLR321C|YGL070C|YDR303C|YMR091C|YDR404C|YDL209C|YDR416W|YFR037C|YML015C|YMR227C|YOR204W|YPR101W|YOL041C|YGL128C|YML114C|YDL043C|YBR154C|YKL012W|YOR210W|YHR165C|YBR119W|YCL054W|YPR187W|YPL151C|YOR151C|YJL069C|YKL173W|YOL120C|YDR235W|YHR010W|YGR275W|YDR51…
44237	9.59e-18	1.77e-16	95	3727	96	5819	cellular metabolic process	YDR299W|YCR042C|YML098W|YDR101C|YLR117C|YPR034W|YLR033W|YDR240C|YML127W|YHL034C|YCR020W-B|YDL060W|YHR056C|YGR056W|YML046W|YOR224C|YPR103W|YCR052W|YLR321C|YGL070C|YDR303C|YMR091C|YDR404C|YDL209C|YDR416W|YFR037C|YML015C|YMR227C|YOR204W|YPR101W|YOL041C|YGL128C|YML114C|YDL043C|YBR154C|YKL012W|YOR210W|YHR165C|YBR119W|YCL054W|YPR187W|YPL151C|YOR151C|YJL069C|YKL173W|YOL120C|YDR235W|YHR010W|YGR275W|YDR51…
6368	7.49e-17	1.31e-15	16	53	96	5819	RNA elongation from RNA polymerase II promoter	YFR037C|YGR275W|YPR034W|YLR033W|YMR033W|YML127W|YCR020W-B|YGR056W|YHR056C|YCR052W|YLR321C|YKR008W|YML010W|YDR303C|YER164W|YMR091C
8152	4.07e-16	6.72e-15	95	3878	96	5819	metabolic process	YDR299W|YCR042C|YML098W|YDR101C|YLR117C|YPR034W|YLR033W|YDR240C|YML127W|YHL034C|YCR020W-B|YDL060W|YHR056C|YGR056W|YML046W|YOR224C|YPR103W|YCR052W|YLR321C|YGL070C|YDR303C|YMR091C|YDR404C|YDL209C|YDR416W|YFR037C|YML015C|YMR227C|YOR204W|YPR101W|YOL041C|YGL128C|YML114C|YDL043C|YBR154C|YKL012W|YOR210W|YHR165C|YBR119W|YCL054W|YPR187W|YPL151C|YOR151C|YJL069C|YKL173W|YOL120C|YDR235W|YHR010W|YGR275W|YDR51…
6354	2.04e-14	3.21e-13	16	73	96	5819	RNA elongation	YFR037C|YGR275W|YPR034W|YLR033W|YMR033W|YML127W|YCR020W-B|YGR056W|YHR056C|YCR052W|YLR321C|YKR008W|YML010W|YDR303C|YER164W|YMR091C
22613	4.62e-13	6.91e-12	41	763	96	5819	ribonucleoprotein complex biogenesis and assembly	YJL069C|YKL173W|YDR299W|YDR101C|YLR117C|YMR125W|YML127W|YDR240C|YDL060W|YML046W|YDR091C|YDL160C|YBR142W|YJL140W|YBR152W|YMR240C|YOR150W|YLR321C|YER146W|YMR005W|YHR086W|YKL014C|YDL087C|YDL209C|YPL012W|YER172C|YGR245C|YFR037C|YOR145C|YKL009W|YML015C|YOR204W|YOL041C|YDL043C|YNR054C|YLR275W|YER029C|YHR165C|YCL054W|YDL014W|YLL036C
43044	5.8e-13	8.27e-12	11	30	96	5819	ATP-dependent chromatin remodeling	YHR056C|YGR056W|YFR037C|YCR052W|YKR008W|YLR321C|YDR303C|YMR091C|YPR034W|YMR033W|YML127W
6350	4.52e-12	6.17e-11	35	598	96	5819	transcription	YOR151C|YCR042C|YML098W|YGR275W|YLR033W|YPR034W|YML127W|YCR020W-B|YHR056C|YGR056W|YOR224C|YJL140W|YCR052W|YKR008W|YLR321C|YMR005W|YML010W|YGL070C|YDR303C|YDR404C|YMR091C|YIL021W|YOL005C|YGR186W|YFR037C|YML015C|YMR227C|YMR033W|YPL011C|YGR005C|YML114C|YBR154C|YOR210W|YER164W|YPR187W
22618	1.1e-11	1.44e-10	18	144	96	5819	ribonucleoprotein complex assembly	YKL173W|YLR117C|YOR204W|YML046W|YDR091C|YDL160C|YBR142W|YJL140W|YDL043C|YBR152W|YNR054C|YMR240C|YOR150W|YHR086W|YHR165C|YDL014W|YDL087C|YER172C
65003	1.3e-11	1.64e-10	27	365	96	5819	macromolecular complex assembly	YKL173W|YCR042C|YML098W|YLR117C|YML046W|YDR091C|YBR142W|YDL160C|YJL140W|YBR152W|YMR240C|YOR150W|YMR005W|YHR086W|YDL087C|YER172C|YGR186W|YOR145C|YML015C|YMR227C|YPL011C|YOR204W|YGR005C|YDL043C|YNR054C|YHR165C|YDL014W
43933	7.32e-11	8.84e-10	27	393	96	5819	macromolecular complex subunit organization	YKL173W|YCR042C|YML098W|YLR117C|YML046W|YDR091C|YBR142W|YDL160C|YJL140W|YBR152W|YMR240C|YOR150W|YMR005W|YHR086W|YDL087C|YER172C|YGR186W|YOR145C|YML015C|YMR227C|YPL011C|YOR204W|YGR005C|YDL043C|YNR054C|YHR165C|YDL014W
8151	2.77e-09	3.22e-08	96	4748	96	5819	cellular process	YDR299W|YCR042C|YML098W|YDR101C|YLR117C|YPR034W|YLR033W|YDR240C|YML127W|YHL034C|YCR020W-B|YDL060W|YHR056C|YGR056W|YML046W|YOR224C|YPR103W|YCR052W|YLR321C|YGL070C|YDR303C|YMR091C|YDR404C|YDL209C|YDR416W|YFR037C|YML015C|YMR227C|YOR204W|YPR101W|YOL041C|YGL128C|YML114C|YDL043C|YBR154C|YKL012W|YOR210W|YHR165C|YBR119W|YCL054W|YPR187W|YPL151C|YOR151C|YJL069C|YKL173W|YOL120C|YDR235W|YHR010W|YGR275W|YDR51…
51325	8.4e-09	9.43e-08	14	122	96	5819	interphase	YFR037C|YCR042C|YML098W|YML015C|YMR227C|YLR033W|YML127W|YPL011C|YCR052W|YLR321C|YKR008W|YMR005W|YDR303C|YGR245C
245	1.14e-08	1.24e-07	7	19	96	5819	spliceosome assembly	YML046W|YDL043C|YMR240C|YHR086W|YHR165C|YLR117C|YDL087C
10556	1.19e-08	1.25e-07	40	1002	96	5819	regulation of macromolecule biosynthetic process	YCR042C|YGR275W|YML098W|YMR213W|YMR125W|YLR033W|YPR034W|YML127W|YHL034C|YCR020W-B|YHR056C|YGR056W|YML046W|YDL160C|YCR052W|YKR008W|YLR321C|YMR005W|YML010W|YDR303C|YGL070C|YDR404C|YMR091C|YER172C|YGR186W|YDR416W|YAL032C|YFR037C|YML015C|YMR227C|YMR033W|YPL011C|YOR204W|YGR005C|YML114C|YOR210W|YHR165C|YER164W|YPR187W|YLL036C
10468	1.55e-08	1.56e-07	40	1011	96	5819	regulation of gene expression	YCR042C|YGR275W|YML098W|YMR213W|YMR125W|YLR033W|YPR034W|YML127W|YHL034C|YCR020W-B|YHR056C|YGR056W|YML046W|YDL160C|YCR052W|YKR008W|YLR321C|YMR005W|YML010W|YDR303C|YGL070C|YDR404C|YMR091C|YER172C|YGR186W|YDR416W|YAL032C|YFR037C|YML015C|YMR227C|YMR033W|YPL011C|YOR204W|YGR005C|YML114C|YOR210W|YHR165C|YER164W|YPR187W|YLL036C
6338	1.59e-08	1.56e-07	15	150	96	5819	chromatin remodeling	YFR037C|YGR275W|YPR034W|YLR033W|YMR033W|YML127W|YCR020W-B|YGR056W|YHR056C|YCR052W|YLR321C|YKR008W|YDR303C|YER164W|YMR091C
9889	1.69e-08	1.61e-07	40	1014	96	5819	regulation of biosynthetic process	YCR042C|YGR275W|YML098W|YMR213W|YMR125W|YLR033W|YPR034W|YML127W|YHL034C|YCR020W-B|YHR056C|YGR056W|YML046W|YDL160C|YCR052W|YKR008W|YLR321C|YMR005W|YML010W|YDR303C|YGL070C|YDR404C|YMR091C|YER172C|YGR186W|YDR416W|YAL032C|YFR037C|YML015C|YMR227C|YMR033W|YPL011C|YOR204W|YGR005C|YML114C|YOR210W|YHR165C|YER164W|YPR187W|YLL036C
19219	3.22e-08	2.97e-07	32	703	96	5819	regulation of nucleobase, nucleoside, nucleotide and nucleic acid metabolic process	YCR042C|YML098W|YGR275W|YMR213W|YLR033W|YPR034W|YML127W|YCR020W-B|YHR056C|YGR056W|YCR052W|YLR321C|YKR008W|YML010W|YMR005W|YHR086W|YGL070C|YDR303C|YDR404C|YMR091C|YGR186W|YAL032C|YFR037C|YML015C|YMR227C|YMR033W|YPL011C|YGR005C|YML114C|YOR210W|YER164W|YPR187W
45449	3.83e-08	3.43e-07	30	631	96	5819	regulation of transcription	YCR042C|YML098W|YGR275W|YMR213W|YLR033W|YPR034W|YML127W|YCR020W-B|YHR056C|YGR056W|YCR052W|YLR321C|YKR008W|YML010W|YMR005W|YGL070C|YDR303C|YMR091C|YGR186W|YAL032C|YFR037C|YML015C|YMR227C|YMR033W|YPL011C|YGR005C|YML114C|YOR210W|YER164W|YPR187W
51329	4.45e-08	3.88e-07	13	117	96	5819	interphase of mitotic cell cycle	YFR037C|YCR042C|YML098W|YML015C|YMR227C|YLR033W|YML127W|YPL011C|YCR052W|YLR321C|YKR008W|YDR303C|YGR245C
44249	4.75e-08	4.03e-07	42	1141	96	5819	cellular biosynthetic process	YOR151C|YCR042C|YOL120C|YHR010W|YGR275W|YML098W|YLR033W|YPR034W|YNL284C|YML127W|YCR020W-B|YHR056C|YGR056W|YDR091C|YOR224C|YJL140W|YCR052W|YOR150W|YKR008W|YLR321C|YMR005W|YML010W|YGL070C|YDR303C|YDR404C|YMR091C|YIL021W|YOL005C|YGR186W|YDR462W|YFR037C|YML015C|YMR227C|YMR033W|YPL011C|YOR204W|YGR005C|YML114C|YBR154C|YOR210W|YER164W|YPR187W
31323	5.5e-08	4.55e-07	41	1101	96	5819	regulation of cellular metabolic process	YCR042C|YGR275W|YML098W|YMR213W|YMR125W|YLR033W|YPR034W|YML127W|YHL034C|YCR020W-B|YHR056C|YGR056W|YML046W|YDL160C|YCR052W|YKR008W|YLR321C|YMR005W|YML010W|YHR086W|YDR303C|YGL070C|YDR404C|YMR091C|YER172C|YGR186W|YDR416W|YAL032C|YFR037C|YML015C|YMR227C|YMR033W|YPL011C|YOR204W|YGR005C|YML114C|YOR210W|YHR165C|YER164W|YPR187W|YLL036C
60255	8.24e-08	6.63e-07	40	1071	96	5819	regulation of macromolecule metabolic process	YCR042C|YGR275W|YML098W|YMR213W|YMR125W|YLR033W|YPR034W|YML127W|YHL034C|YCR020W-B|YHR056C|YGR056W|YML046W|YDL160C|YCR052W|YKR008W|YLR321C|YMR005W|YML010W|YDR303C|YGL070C|YDR404C|YMR091C|YER172C|YGR186W|YDR416W|YAL032C|YFR037C|YML015C|YMR227C|YMR033W|YPL011C|YOR204W|YGR005C|YML114C|YOR210W|YHR165C|YER164W|YPR187W|YLL036C
16072	1.39e-07	1.09e-06	25	482	96	5819	rRNA metabolic process	YJL069C|YDR299W|YMR125W|YML127W|YDR240C|YDL060W|YCR020W-B|YDR091C|YBR142W|YMR005W|YER146W|YKL014C|YDL209C|YPL012W|YFR037C|YKL009W|YOR145C|YML015C|YOL041C|YDL043C|YLR275W|YNR054C|YCL054W|YER029C|YDL014W
6365	1.84e-07	1.41e-06	16	206	96	5819	rRNA processing	YJL069C|YDR299W|YOR145C|YKL009W|YMR125W|YML127W|YDL060W|YOL041C|YDR091C|YBR142W|YNR054C|YER146W|YCL054W|YKL014C|YDL014W|YPL012W
19222	2.15e-07	1.61e-06	41	1154	96	5819	regulation of metabolic process	YCR042C|YGR275W|YML098W|YMR213W|YMR125W|YLR033W|YPR034W|YML127W|YHL034C|YCR020W-B|YHR056C|YGR056W|YML046W|YDL160C|YCR052W|YKR008W|YLR321C|YMR005W|YML010W|YHR086W|YDR303C|YGL070C|YDR404C|YMR091C|YER172C|YGR186W|YDR416W|YAL032C|YFR037C|YML015C|YMR227C|YMR033W|YPL011C|YOR204W|YGR005C|YML114C|YOR210W|YHR165C|YER164W|YPR187W|YLL036C
51252	3.09e-07	2.26e-06	28	614	96	5819	regulation of RNA metabolic process	YCR042C|YML098W|YGR275W|YLR033W|YPR034W|YML127W|YCR020W-B|YHR056C|YGR056W|YCR052W|YLR321C|YKR008W|YML010W|YMR005W|YDR303C|YHR086W|YMR091C|YDR404C|YGR186W|YAL032C|YFR037C|YML015C|YMR227C|YMR033W|YPL011C|YGR005C|YML114C|YER164W
43284	3.74e-07	2.67e-06	36	950	96	5819	biopolymer biosynthetic process	YOR151C|YCR042C|YML098W|YGR275W|YLR117C|YLR033W|YPR034W|YML127W|YCR020W-B|YHR056C|YGR056W|YOR224C|YJL140W|YCR052W|YKR008W|YLR321C|YMR005W|YML010W|YDR303C|YGL070C|YDR404C|YMR091C|YIL021W|YOL005C|YGR186W|YFR037C|YML015C|YMR227C|YMR033W|YPL011C|YGR005C|YML114C|YBR154C|YOR210W|YER164W|YPR187W
42254	3.96e-07	2.76e-06	30	700	96	5819	ribosome biogenesis	YJL069C|YDR299W|YDR101C|YMR125W|YML127W|YDR240C|YDL060W|YDR091C|YBR142W|YLR321C|YOR150W|YMR005W|YER146W|YKL014C|YDL209C|YPL012W|YGR245C|YFR037C|YKL009W|YOR145C|YML015C|YOR204W|YOL041C|YDL043C|YNR054C|YLR275W|YER029C|YCL054W|YDL014W|YLL036C
6376	1.02e-06	6.95e-06	4	6	96	5819	mRNA splice site selection	YML046W|YHR086W|YHR165C|YDL087C
6355	2.74e-06	1.83e-05	26	603	96	5819	regulation of transcription, DNA-dependent	YCR042C|YML098W|YGR275W|YLR033W|YPR034W|YML127W|YCR020W-B|YHR056C|YGR056W|YCR052W|YLR321C|YKR008W|YML010W|YMR005W|YDR303C|YMR091C|YGR186W|YAL032C|YFR037C|YML015C|YMR227C|YMR033W|YPL011C|YGR005C|YML114C|YER164W
6325	4.21e-06	2.76e-05	16	260	96	5819	establishment and/or maintenance of chromatin architecture	YFR037C|YGR275W|YPR034W|YLR033W|YMR033W|YML127W|YCR020W-B|YGR056W|YHR056C|YCR052W|YLR321C|YKR008W|YML010W|YDR303C|YER164W|YMR091C
16568	4.52e-06	2.9e-05	15	231	96	5819	chromatin modification	YFR037C|YGR275W|YPR034W|YLR033W|YMR033W|YML127W|YCR020W-B|YGR056W|YHR056C|YCR052W|YLR321C|YKR008W|YDR303C|YER164W|YMR091C
114	5.82e-06	3.66e-05	5	17	96	5819	G1-specific transcription in mitotic cell cycle	YCR042C|YML015C|YML098W|YMR227C|YPL011C
6367	6.21e-06	3.82e-05	7	44	96	5819	transcription initiation from RNA polymerase II promoter	YGR186W|YGR005C|YCR042C|YML015C|YML098W|YMR227C|YPL011C
51244	6.62e-06	3.94e-05	44	1457	96	5819	regulation of cellular process	YCR042C|YGR275W|YML098W|YMR213W|YMR125W|YLR033W|YPR034W|YGL158W|YML127W|YHL034C|YCR020W-B|YHR056C|YGR056W|YML046W|YDL160C|YCR052W|YKR008W|YLR321C|YMR005W|YML010W|YHR086W|YDR303C|YGL070C|YDR404C|YMR091C|YER172C|YGR245C|YGR186W|YDR416W|YAL032C|YFR037C|YML015C|YPL203W|YMR227C|YMR033W|YPL011C|YOR204W|YGR005C|YML114C|YOR210W|YHR165C|YER164W|YPR187W|YLL036C
6352	6.65e-06	3.94e-05	8	62	96	5819	transcription initiation	YGR186W|YGR005C|YCR042C|YMR005W|YML015C|YML098W|YMR227C|YPL011C
16043	7.52e-06	4.37e-05	54	1997	96	5819	cellular component organization and biogenesis	YDR299W|YDR101C|YLR117C|YPR034W|YLR033W|YDR240C|YML127W|YCR020W-B|YDL060W|YML046W|YGR056W|YHR056C|YCR052W|YLR321C|YDR303C|YMR091C|YDL209C|YFR037C|YML015C|YOR204W|YOL041C|YDL043C|YCL054W|YHR165C|YJL069C|YKL173W|YGR275W|YMR125W|YDR091C|YDL160C|YBR142W|YJL140W|YBR152W|YMR240C|YKR008W|YOR150W|YML010W|YMR005W|YER146W|YHR086W|YKL014C|YDL087C|YPL012W|YER172C|YGR245C|YKL009W|YOR145C|YMR033W|YNR054C|YLR27…
80	1.1e-05	6.19e-05	6	32	96	5819	G1 phase of mitotic cell cycle	YCR042C|YML015C|YML098W|YMR227C|YPL011C|YGR245C
51318	1.1e-05	6.19e-05	6	32	96	5819	G1 phase	YCR042C|YML015C|YML098W|YMR227C|YPL011C|YGR245C
50791	1.48e-05	8.15e-05	44	1500	96	5819	regulation of biological process	YCR042C|YGR275W|YML098W|YMR213W|YMR125W|YLR033W|YPR034W|YGL158W|YML127W|YHL034C|YCR020W-B|YHR056C|YGR056W|YML046W|YDL160C|YCR052W|YKR008W|YLR321C|YMR005W|YML010W|YHR086W|YDR303C|YGL070C|YDR404C|YMR091C|YER172C|YGR245C|YGR186W|YDR416W|YAL032C|YFR037C|YML015C|YPL203W|YMR227C|YMR033W|YPL011C|YOR204W|YGR005C|YML114C|YOR210W|YHR165C|YER164W|YPR187W|YLL036C
34470	1.7e-05	9.14e-05	16	290	96	5819	ncRNA processing	YJL069C|YDR299W|YOR145C|YKL009W|YMR125W|YML127W|YDL060W|YOL041C|YDR091C|YBR142W|YNR054C|YER146W|YCL054W|YKL014C|YDL014W|YPL012W
9059	1.72e-05	9.14e-05	43	1457	96	5819	macromolecule biosynthetic process	YOR151C|YOL120C|YCR042C|YHR010W|YGR275W|YML098W|YLR117C|YLR033W|YPR034W|YNL284C|YML127W|YCR020W-B|YHR056C|YGR056W|YDR091C|YOR224C|YJL140W|YCR052W|YOR150W|YKR008W|YLR321C|YMR005W|YML010W|YDR303C|YGL070C|YDR404C|YMR091C|YIL021W|YOL005C|YGR186W|YDR462W|YFR037C|YML015C|YMR227C|YMR033W|YPL011C|YOR204W|YGR005C|YML114C|YBR154C|YOR210W|YER164W|YPR187W
42273	9.39e-05	0.000492	7	66	96	5819	ribosomal large subunit biogenesis	YDR091C|YBR142W|YKL009W|YOR150W|YDR101C|YDL014W|YGR245C
6996	0.000136	0.000699	43	1579	96	5819	organelle organization and biogenesis	YJL069C|YDR299W|YGR275W|YDR101C|YLR033W|YPR034W|YMR125W|YML127W|YDR240C|YDL060W|YCR020W-B|YHR056C|YGR056W|YDR091C|YBR142W|YCR052W|YOR150W|YKR008W|YLR321C|YER146W|YMR005W|YML010W|YDR303C|YKL014C|YMR091C|YDL209C|YPL012W|YGR245C|YFR037C|YOR145C|YKL009W|YML015C|YMR033W|YOR204W|YOL041C|YDL043C|YNR054C|YLR275W|YER029C|YCL054W|YER164W|YDL014W|YLL036C
86	0.000241	0.00122	5	35	96	5819	G2/M transition of mitotic cell cycle	YCR052W|YKR008W|YLR321C|YDR303C|YML127W
65004	0.000448	0.00223	8	111	96	5819	protein-DNA complex assembly	YGR186W|YGR005C|YCR042C|YMR005W|YML015C|YML098W|YMR227C|YPL011C
393	0.00048	0.00236	3	10	96	5819	spliceosomal conformational changes to generate catalytic conformation	YKL173W|YBR152W|YER172C
65007	0.000506	0.00245	44	1722	96	5819	biological regulation	YCR042C|YGR275W|YML098W|YMR213W|YMR125W|YLR033W|YPR034W|YGL158W|YML127W|YHL034C|YCR020W-B|YHR056C|YGR056W|YML046W|YDL160C|YCR052W|YKR008W|YLR321C|YMR005W|YML010W|YHR086W|YDR303C|YGL070C|YDR404C|YMR091C|YER172C|YGR245C|YGR186W|YDR416W|YAL032C|YFR037C|YML015C|YPL203W|YMR227C|YMR033W|YPL011C|YOR204W|YGR005C|YML114C|YOR210W|YHR165C|YER164W|YPR187W|YLL036C
6402	0.000597	0.00284	6	64	96	5819	mRNA catabolic process	YDL160C|YJL140W|YKL009W|YER146W|YDR404C|YMR125W
7001	0.000702	0.00327	16	398	96	5819	chromosome organization and biogenesis	YFR037C|YGR275W|YPR034W|YLR033W|YMR033W|YML127W|YCR020W-B|YGR056W|YHR056C|YCR052W|YLR321C|YKR008W|YML010W|YDR303C|YER164W|YMR091C
466	0.000718	0.00327	5	44	96	5819	maturation of 5.8S rRNA from tricistronic rRNA transcript (SSU-rRNA, 5.8S rRNA, LSU-rRNA)	YJL069C|YNR054C|YOR145C|YCL054W|YKL014C
460	0.000718	0.00327	5	44	96	5819	maturation of 5.8S rRNA	YJL069C|YNR054C|YOR145C|YCL054W|YKL014C
7049	0.00075	0.00336	20	566	96	5819	cell cycle	YDR416W|YFR037C|YCR042C|YML098W|YML015C|YMR213W|YMR227C|YLR117C|YLR033W|YML127W|YPL011C|YCR020W-B|YCR052W|YKR008W|YLR321C|YMR005W|YDR303C|YDL209C|YPL151C|YGR245C
50685	0.000799	0.00339	2	3	96	5819	positive regulation of mRNA processing	YHR086W|YDR404C
45292	0.000799	0.00339	2	3	96	5819	nuclear mRNA cis splicing, via spliceosome	YML046W|YLR117C
33262	0.000799	0.00339	2	3	96	5819	regulation of DNA replication during S phase	YLR321C|YDR303C
396	0.000799	0.00339	2	3	96	5819	spliceosome conformational change to release U4 (or U4atac) and U1 (or U11)	YKL173W|YER172C
278	0.00101	0.00424	13	295	96	5819	mitotic cell cycle	YFR037C|YCR042C|YML098W|YML015C|YMR227C|YLR033W|YML127W|YPL011C|YCR052W|YLR321C|YKR008W|YDR303C|YGR245C
50684	0.00158	0.00629	2	4	96	5819	regulation of mRNA processing	YHR086W|YDR404C
244	0.00158	0.00629	2	4	96	5819	assembly of spliceosomal tri-snRNP	YKL173W|YHR165C
356	0.00158	0.00629	2	4	96	5819	generation of catalytic spliceosome for first transesterification step	YKL173W|YBR152W
387	0.00158	0.00629	2	4	96	5819	spliceosomal snRNP biogenesis	YKL173W|YHR165C
6383	0.00169	0.00663	5	53	96	5819	transcription from RNA polymerase III promoter	YOR224C|YOR210W|YBR154C|YPR187W|YOL005C
6401	0.00234	0.00907	6	83	96	5819	RNA catabolic process	YDL160C|YJL140W|YKL009W|YER146W|YDR404C|YMR125W
9058	0.00309	0.0118	43	1810	96	5819	biosynthetic process	YOR151C|YOL120C|YCR042C|YHR010W|YGR275W|YML098W|YLR117C|YLR033W|YPR034W|YNL284C|YML127W|YCR020W-B|YHR056C|YGR056W|YDR091C|YOR224C|YJL140W|YCR052W|YOR150W|YKR008W|YLR321C|YMR005W|YML010W|YDR303C|YGL070C|YDR404C|YMR091C|YIL021W|YOL005C|YGR186W|YDR462W|YFR037C|YML015C|YMR227C|YMR033W|YPL011C|YOR204W|YGR005C|YML114C|YBR154C|YOR210W|YER164W|YPR187W
6445	0.00316	0.0119	15	417	96	5819	regulation of translation	YDR416W|YFR037C|YMR125W|YMR033W|YHL034C|YOR204W|YML046W|YDL160C|YCR052W|YML010W|YHR165C|YDR404C|YMR091C|YLL036C|YER172C
956	0.00334	0.0125	4	38	96	5819	nuclear-transcribed mRNA catabolic process	YDL160C|YJL140W|YDR404C|YMR125W
10608	0.00387	0.0141	15	426	96	5819	posttranscriptional regulation of gene expression	YDR416W|YFR037C|YMR125W|YMR033W|YHL034C|YOR204W|YML046W|YDL160C|YCR052W|YML010W|YHR165C|YDR404C|YMR091C|YLL036C|YER172C
33261	0.00387	0.0141	2	6	96	5819	regulation of S phase	YLR321C|YDR303C
31326	0.00481	0.0173	15	436	96	5819	regulation of cellular biosynthetic process	YDR416W|YFR037C|YMR125W|YMR033W|YHL034C|YOR204W|YML046W|YDL160C|YCR052W|YML010W|YHR165C|YDR404C|YMR091C|YLL036C|YER172C
32268	0.00501	0.0179	15	438	96	5819	regulation of cellular protein metabolic process	YDR416W|YFR037C|YMR125W|YMR033W|YHL034C|YOR204W|YML046W|YDL160C|YCR052W|YML010W|YHR165C|YDR404C|YMR091C|YLL036C|YER172C
22403	0.00647	0.0228	14	407	96	5819	cell cycle phase	YFR037C|YCR042C|YML098W|YML015C|YMR227C|YLR033W|YML127W|YPL011C|YCR052W|YLR321C|YKR008W|YMR005W|YDR303C|YGR245C
6303	0.00769	0.0265	3	25	96	5819	double-strand break repair via nonhomologous end joining	YHR056C|YGR056W|YFR037C
472	0.00769	0.0265	3	25	96	5819	endonucleolytic cleavage to generate mature 5'-end of SSU-rRNA from (SSU-rRNA, 5.8S rRNA, LSU-rRNA)	YJL069C|YNR054C|YOR145C
34471	0.00859	0.029	3	26	96	5819	ncRNA 5'-end processing	YJL069C|YNR054C|YOR145C
967	0.00859	0.029	3	26	96	5819	rRNA 5'-end processing	YJL069C|YNR054C|YOR145C
447	0.00955	0.0309	3	27	96	5819	endonucleolytic cleavage in ITS1 to separate SSU-rRNA from 5.8S rRNA and LSU-rRNA from tricistronic rRNA transcript (SSU-rRNA, 5.8S rRNA, LSU-rRNA)	YJL069C|YNR054C|YOR145C
478	0.00955	0.0309	3	27	96	5819	endonucleolytic cleavages during rRNA processing	YJL069C|YNR054C|YOR145C
479	0.00955	0.0309	3	27	96	5819	endonucleolytic cleavage of tricistronic rRNA transcript (SSU-rRNA, 5.8S rRNA, LSU-rRNA)	YJL069C|YNR054C|YOR145C
966	0.00955	0.0309	3	27	96	5819	RNA 5'-end processing	YJL069C|YNR054C|YOR145C
462	0.0117	0.0376	4	54	96	5819	maturation of SSU-rRNA from tricistronic rRNA transcript (SSU-rRNA, 5.8S rRNA, LSU-rRNA)	YJL069C|YNR054C|YOR145C|YPL012W
30490	0.0133	0.0421	4	56	96	5819	maturation of SSU-rRNA	YJL069C|YNR054C|YOR145C|YPL012W
51246	0.0136	0.0427	15	490	96	5819	regulation of protein metabolic process	YDR416W|YFR037C|YMR125W|YMR033W|YHL034C|YOR204W|YML046W|YDL160C|YCR052W|YML010W|YHR165C|YDR404C|YMR091C|YLL036C|YER172C
42257	0.0141	0.0438	4	57	96	5819	ribosomal subunit assembly	YBR142W|YNR054C|YOR150W|YDL014W
469	0.0153	0.0461	3	32	96	5819	cleavages during rRNA processing	YJL069C|YNR054C|YOR145C
6302	0.0159	0.0461	4	59	96	5819	double-strand break repair	YHR056C|YGR056W|YFR037C|YLR321C
32055	0.0165	0.0461	1	1	96	5819	negative regulation of translation in response to stress	YHL034C
60211	0.0165	0.0461	1	1	96	5819	regulation of nuclear-transcribed mRNA poly(A) tail shortening	YDR404C
60213	0.0165	0.0461	1	1	96	5819	positive regulation of nuclear-transcribed mRNA poly(A) tail shortening	YDR404C
34402	0.0165	0.0461	1	1	96	5819	recruitment of 3'-end processing factors to RNA polymerase II holoenzyme complex	YJL140W
291	0.0165	0.0461	1	1	96	5819	nuclear-transcribed mRNA catabolic process, exonucleolytic	YDR404C
368	0.0165	0.0461	1	1	96	5819	nuclear mRNA 5'-splice site recognition	YML046W
31442	0.0165	0.0461	1	1	96	5819	positive regulation of mRNA 3'-end processing	YDR404C
31440	0.0165	0.0461	1	1	96	5819	regulation of mRNA 3'-end processing	YDR404C
34462	0.0165	0.0461	1	1	96	5819	small-subunit processome assembly	YNR054C
726	0.0166	0.0461	3	33	96	5819	non-recombinational repair	YHR056C|YGR056W|YFR037C
22402	0.017	0.0468	14	457	96	5819	cell cycle process	YFR037C|YCR042C|YML098W|YML015C|YMR227C|YLR033W|YML127W|YPL011C|YCR052W|YLR321C|YKR008W|YMR005W|YDR303C|YGR245C
Cluster #5
GO-ID	p-value	corr p-value	x	nX	N	Description	Genes in test set
43283	1.85e-29	9.3241e-27	118	2543	131	5819	biopolymer metabolic process	YIL084C|YPR107C|YER125W|YJL001W|YJR093C|YOL038W|YIL035C|YHR069C|YKL144C|YNL113W|YPR190C|YNL330C|YKL059C|YNL182C|YFL007W|YBL041W|YKL022C|YGL240W|YJR063W|YLR357W|YOR249C|YDR301W|YBR231C|YOR340C|YNL059C|YNL112W|YOR157C|YPL248C|YNL308C|YLR102C|YGR278W|YGR135W|YLR175W|YLR277C|YDL188C|YML092C|YNL317W|YFL039C|YLR385C|YOR362C|YDR280W|YGR095C|YLR085C|YKL018W|YCR035C|YKR002W|YAL013W|YDR207C|YOR207C|YOR116C…
10467	2.0632e-27	5.1992e-25	91	1448	131	5819	gene expression	YIL084C|YNR003C|YPR107C|YNL222W|YER125W|YOL142W|YJR093C|YAL035W|YLR367W|YHR069C|YOR001W|YPL139C|YKL144C|YPR190C|YNL113W|YNL232W|YNL330C|YGR274C|YER148W|YKL059C|YNL182C|YAL011W|YKL185W|YDL076C|YLR115W|YJR063W|YLR357W|YDR334W|YPL181W|YBR231C|YDR301W|YBL087C|YLR106C|YOR340C|YNL059C|YNL112W|YOL021C|YPL248C|YNL308C|YFL024C|YDR195W|YGR278W|YLR175W|YLR052W|YLR277C|YOR294W|YDL188C|YOR141C|YBR095C|YGR156W…
6350	1.8648e-23	3.1328e-21	57	598	131	5819	transcription	YIL084C|YNR003C|YER125W|YNL222W|YKL144C|YPL139C|YPR190C|YNL113W|YNL330C|YER148W|YGR274C|YAL011W|YKL185W|YDL076C|YJR063W|YLR357W|YDR301W|YBR231C|YPL181W|YDR334W|YOR340C|YNL059C|YPL248C|YFL024C|YDR195W|YLR052W|YOR141C|YBR095C|YGR156W|YLR385C|YAL043C|YIL126W|YLR085C|YEL009C|YKL018W|YNL151C|YKR002W|YNL248C|YEL018W|YAL013W|YDR207C|YOR207C|YOR116C|YJL148W|YPR023C|YOL004W|YKR025W|YDL150W|YJL011C|YDR045C…
43170	3.6743e-23	4.6296e-21	121	3091	131	5819	macromolecule metabolic process	YIL084C|YPR107C|YER125W|YJL001W|YAL035W|YJR093C|YLR367W|YOL038W|YIL035C|YHR069C|YKL144C|YNL113W|YPR190C|YNL330C|YKL059C|YNL182C|YFL007W|YBL041W|YKL022C|YGL240W|YJR063W|YLR357W|YOR249C|YDR301W|YBR231C|YBL087C|YOR340C|YNL059C|YNL112W|YOR157C|YPL248C|YNL308C|YLR102C|YGR278W|YGR135W|YLR175W|YLR277C|YDL188C|YML092C|YNL317W|YFL039C|YLR385C|YOR362C|YDR280W|YGR095C|YLR085C|YKL018W|YCR035C|YKR002W|YDR207C…
7001	5.8406e-22	5.8873e-20	46	398	131	5819	chromosome organization and biogenesis	YBL084C|YIL084C|YNL172W|YER125W|YOR141C|YBR095C|YIR025W|YLR127C|YDR485C|YFL039C|YPL139C|YLR385C|YIL126W|YDR113C|YNL330C|YGR274C|YLR085C|YKL018W|YEL018W|YAL011W|YDR207C|YAL013W|YKL185W|YDR118W|YHR166C|YBR009C|YPR023C|YKL022C|YDL076C|YGL240W|YOL004W|YOR249C|YLR357W|YDR334W|YPL181W|YBR231C|YDL008W|YNL059C|YJR082C|YMR263W|YGR063C|YFL024C|YML041C|YLR102C|YLR052W|YNL097C
6139	4.3214e-21	3.63e-19	92	1781	131	5819	nucleobase, nucleoside, nucleotide and nucleic acid metabolic process	YIL084C|YPR107C|YNR003C|YNL222W|YER125W|YOL142W|YJR093C|YIR025W|YLR127C|YHR069C|YOR001W|YPL139C|YKL144C|YPR190C|YNL113W|YNL232W|YNL330C|YGR274C|YER148W|YKL059C|YNL182C|YAL011W|YKL185W|YDL076C|YLR115W|YJR063W|YLR357W|YDR334W|YPL181W|YBR231C|YDR301W|YLR106C|YOR340C|YNL059C|YNL112W|YOL021C|YPL248C|YNL308C|YFL024C|YDR195W|YGR278W|YLR175W|YLR052W|YLR277C|YOR294W|YOR141C|YBR095C|YGR156W|YNL317W|YFL039C…
16070	1.0015e-18	6.3888e-17	69	1089	131	5819	RNA metabolic process	YPR107C|YNR003C|YNL222W|YOL142W|YJR093C|YHR069C|YLR127C|YOR001W|YKL144C|YPL139C|YPR190C|YNL113W|YNL232W|YNL330C|YER148W|YGR274C|YKL059C|YNL182C|YAL011W|YLR115W|YJR063W|YLR357W|YDR301W|YOR340C|YLR106C|YNL112W|YOL021C|YNL308C|YDR195W|YGR278W|YLR175W|YLR052W|YLR277C|YOR294W|YGR156W|YNL317W|YHR081W|YIL126W|YAL043C|YDR280W|YGR095C|YEL009C|YNL151C|YKL018W|YCR035C|YNL248C|YKR002W|YEL018W|YAL013W|YOR207C…
16071	1.1353e-18	6.3888e-17	34	243	131	5819	mRNA metabolic process	YPR107C|YNL222W|YOL142W|YJR093C|YHR069C|YGR156W|YNL317W|YOR001W|YHR081W|YAL043C|YDR280W|YNL232W|YGR095C|YKL059C|YKL018W|YCR035C|YKR002W|YOR076C|YDL111C|YLR115W|YDR301W|YGL120C|YNL112W|YOL021C|YKL095W|YGR158C|YGR063C|YDR195W|YDR364C|YGR278W|YPR189W|YGR195W|YLR277C|YCR063W
6325	1.1409e-18	6.3888e-17	35	260	131	5819	establishment and/or maintenance of chromatin architecture	YIL084C|YER125W|YOR141C|YBR095C|YDR485C|YFL039C|YLR385C|YPL139C|YIL126W|YNL330C|YLR085C|YGR274C|YKL018W|YEL018W|YAL011W|YDR207C|YAL013W|YKL185W|YBR009C|YPR023C|YDL076C|YOL004W|YOR249C|YLR357W|YBR231C|YPL181W|YDR334W|YNL059C|YJR082C|YMR263W|YGR063C|YFL024C|YML041C|YLR052W|YNL097C
6996	1.958e-18	9.8684e-17	83	1579	131	5819	organelle organization and biogenesis	YBL084C|YIL084C|YNL172W|YNR003C|YER125W|YNL222W|YOL142W|YIR025W|YLR127C|YHR069C|YOR001W|YPL139C|YPR190C|YNL113W|YNL232W|YNL330C|YGR274C|YNL182C|YAL011W|YKL185W|YBR009C|YKL022C|YCR072C|YDL076C|YGL240W|YJR063W|YOR249C|YLR357W|YDR334W|YPL181W|YBR231C|YLR106C|YOR340C|YNL059C|YNL112W|YLR074C|YOL021C|YNL308C|YFL024C|YLR102C|YLR175W|YLR052W|YOR294W|YDL188C|YOR141C|YNL175C|YBR095C|YDR485C|YFL039C|YLR385C…
31145	4.3816e-18	2.0076e-16	12	15	131	5819	anaphase-promoting complex-dependent proteasomal ubiquitin-dependent protein catabolic process	YBL084C|YGL240W|YDR260C|YNL172W|YOR249C|YIR025W|YDL008W|YLR102C|YLR127C|YDR118W|YHR166C|YKL022C
16568	1.9469e-17	8.1771e-16	32	231	131	5819	chromatin modification	YIL084C|YOR141C|YBR095C|YDR485C|YFL039C|YLR385C|YPL139C|YIL126W|YNL330C|YLR085C|YGR274C|YKL018W|YEL018W|YAL011W|YAL013W|YDR207C|YKL185W|YPR023C|YDL076C|YOL004W|YLR357W|YBR231C|YPL181W|YDR334W|YNL059C|YJR082C|YMR263W|YGR063C|YFL024C|YML041C|YLR052W|YNL097C
44238	2.6979e-17	1.0359e-15	121	3493	131	5819	primary metabolic process	YIL084C|YPR107C|YER125W|YJL001W|YAL035W|YJR093C|YLR367W|YOL038W|YIL035C|YHR069C|YKL144C|YNL113W|YPR190C|YNL330C|YKL059C|YNL182C|YFL007W|YBL041W|YKL022C|YGL240W|YJR063W|YLR357W|YOR249C|YDR301W|YBR231C|YBL087C|YOR340C|YNL059C|YNL112W|YOR157C|YPL248C|YNL308C|YLR102C|YGR278W|YGR135W|YLR175W|YLR277C|YDL188C|YML092C|YNL317W|YFL039C|YLR385C|YOR362C|YDR280W|YGR095C|YLR085C|YKL018W|YCR035C|YKR002W|YDR207C…
43285	2.8774e-17	1.0359e-15	42	427	131	5819	biopolymer catabolic process	YBL084C|YNL172W|YJL001W|YML092C|YOL142W|YIR025W|YOL038W|YHR069C|YLR127C|YOR001W|YHR081W|YOR362C|YDR280W|YNL232W|YGR253C|YGR095C|YFL007W|YCR035C|YDR118W|YBL041W|YHR166C|YGL011C|YKL022C|YGL240W|YOR076C|YDL111C|YOR249C|YER094C|YPL181W|YDL008W|YNL112W|YOL021C|YFR050C|YOR157C|YDR260C|YGR158C|YBR173C|YOR117W|YLR102C|YGR135W|YPR189W|YGR195W
6351	2.2661e-16	7.6142e-15	34	287	131	5819	transcription, DNA-dependent	YNR003C|YNL222W|YGR156W|YKL144C|YPL139C|YIL126W|YAL043C|YNL113W|YPR190C|YNL330C|YEL009C|YER148W|YGR274C|YNL151C|YKL018W|YNL248C|YAL011W|YAL013W|YOR207C|YOR116C|YJL148W|YJR063W|YLR357W|YDR301W|YKR025W|YOR340C|YDL150W|YJL011C|YDR045C|YOR341W|YGR063C|YDR195W|YPR010C|YDR156W
32774	2.8143e-16	8.8649e-15	34	289	131	5819	RNA biosynthetic process	YNR003C|YNL222W|YGR156W|YKL144C|YPL139C|YIL126W|YAL043C|YNL113W|YPR190C|YNL330C|YEL009C|YER148W|YGR274C|YNL151C|YKL018W|YNL248C|YAL011W|YAL013W|YOR207C|YOR116C|YJL148W|YJR063W|YLR357W|YDR301W|YKR025W|YOR340C|YDL150W|YJL011C|YDR045C|YOR341W|YGR063C|YDR195W|YPR010C|YDR156W
44265	7.5399e-16	2.2354e-14	41	444	131	5819	cellular macromolecule catabolic process	YBL084C|YNL172W|YJL001W|YML092C|YOL142W|YIR025W|YOL038W|YHR069C|YLR127C|YOR001W|YHR081W|YOR362C|YDR280W|YNL232W|YGR253C|YGR095C|YCR035C|YDR118W|YBL041W|YHR166C|YGL011C|YKL022C|YGL240W|YOR076C|YDL111C|YOR249C|YER094C|YPL181W|YDL008W|YNL112W|YOL021C|YFR050C|YOR157C|YDR260C|YGR158C|YBR173C|YOR117W|YLR102C|YGR135W|YPR189W|YGR195W
8054	1.5052e-15	4.2146e-14	10	12	131	5819	cyclin catabolic process	YBL084C|YGL240W|YNL172W|YOR249C|YDL008W|YLR102C|YLR127C|YDR118W|YHR166C|YKL022C
43632	2.8112e-15	7.1442e-14	27	186	131	5819	modification-dependent macromolecule catabolic process	YBL084C|YNL172W|YJL001W|YML092C|YIR025W|YOL038W|YLR127C|YOR001W|YOR362C|YGR253C|YHR166C|YBL041W|YDR118W|YKL022C|YGL011C|YGL240W|YOR249C|YER094C|YDL008W|YOL021C|YFR050C|YOR157C|YDR260C|YBR173C|YOR117W|YLR102C|YGR135W
9057	2.835e-15	7.1442e-14	42	484	131	5819	macromolecule catabolic process	YBL084C|YNL172W|YJL001W|YML092C|YOL142W|YIR025W|YOL038W|YHR069C|YLR127C|YOR001W|YHR081W|YOR362C|YDR280W|YNL232W|YGR253C|YGR095C|YFL007W|YCR035C|YDR118W|YBL041W|YHR166C|YGL011C|YKL022C|YGL240W|YOR076C|YDL111C|YOR249C|YER094C|YPL181W|YDL008W|YNL112W|YOL021C|YFR050C|YOR157C|YDR260C|YGR158C|YBR173C|YOR117W|YLR102C|YGR135W|YPR189W|YGR195W
44237	3.8941e-15	9.3458e-14	122	3727	131	5819	cellular metabolic process	YIL084C|YPR107C|YER125W|YJL001W|YAL035W|YJR093C|YLR367W|YOL038W|YIL035C|YHR069C|YKL144C|YNL113W|YPR190C|YNL330C|YKL059C|YNL182C|YFL007W|YBL041W|YKL022C|YGL240W|YJR063W|YLR357W|YOR249C|YDR301W|YBR231C|YBL087C|YOR340C|YNL059C|YNL112W|YOR157C|YPL248C|YNL308C|YLR102C|YGR278W|YGR135W|YLR175W|YLR277C|YDL188C|YML092C|YNL317W|YFL039C|YLR385C|YOR362C|YDR280W|YGR095C|YLR085C|YKL018W|YCR035C|YKR002W|YDR207C…
43284	5.0818e-15	1.1642e-13	59	950	131	5819	biopolymer biosynthetic process	YIL084C|YNR003C|YER125W|YNL222W|YKL144C|YPL139C|YPR190C|YNL113W|YNL330C|YER148W|YGR274C|YFL007W|YAL011W|YKL185W|YDL076C|YJR063W|YLR357W|YDR301W|YBR231C|YPL181W|YDR334W|YOR340C|YNL059C|YPL248C|YFL024C|YDR195W|YLR052W|YOR141C|YBR095C|YFL039C|YGR156W|YLR385C|YAL043C|YIL126W|YLR085C|YEL009C|YNL151C|YKL018W|YNL248C|YKR002W|YEL018W|YAL013W|YDR207C|YOR207C|YOR116C|YJL148W|YPR023C|YOL004W|YKR025W|YDL150W…
7091	6.3991e-15	1.4022e-13	10	13	131	5819	mitotic metaphase/anaphase transition	YBL084C|YGL240W|YNL172W|YOR249C|YDL008W|YLR102C|YLR127C|YDR118W|YHR166C|YKL022C
16575	2.1927e-14	4.6047e-13	12	24	131	5819	histone deacetylation	YDL076C|YMR263W|YIL084C|YOL004W|YPL181W|YBR095C|YAL013W|YDR207C|YPL139C|YPR023C|YNL097C|YNL330C
31123	2.4353e-14	4.9095e-13	15	46	131	5819	RNA 3'-end processing	YLR115W|YPR107C|YNL222W|YJR093C|YDR301W|YGR156W|YNL317W|YOR001W|YAL043C|YKL059C|YKL018W|YKR002W|YDR195W|YLR175W|YLR277C
16043	3.7135e-14	7.1986e-13	87	1997	131	5819	cellular component organization and biogenesis	YBL084C|YIL084C|YNL172W|YNR003C|YNL222W|YER125W|YOL142W|YAL035W|YIR025W|YLR127C|YHR069C|YIL035C|YOR001W|YPL139C|YPR190C|YNL113W|YNL232W|YNL330C|YGR274C|YNL182C|YAL011W|YKL185W|YBR009C|YKL022C|YCR072C|YDL076C|YGL240W|YJR063W|YOR249C|YLR357W|YDR334W|YPL181W|YBR231C|YLR106C|YOR340C|YNL059C|YNL112W|YLR074C|YOL021C|YDR260C|YNL308C|YFL024C|YLR102C|YLR175W|YLR052W|YOR294W|YDL188C|YOR141C|YNL175C|YBR095C…
6511	8.6551e-14	1.5579e-12	25	179	131	5819	ubiquitin-dependent protein catabolic process	YBL084C|YNL172W|YJL001W|YML092C|YIR025W|YOL038W|YLR127C|YOR362C|YGR253C|YHR166C|YBL041W|YDR118W|YKL022C|YGL011C|YGL240W|YOR249C|YER094C|YDL008W|YOR157C|YFR050C|YDR260C|YBR173C|YOR117W|YLR102C|YGR135W
19941	8.6551e-14	1.5579e-12	25	179	131	5819	modification-dependent protein catabolic process	YBL084C|YNL172W|YJL001W|YML092C|YIR025W|YOL038W|YLR127C|YOR362C|YGR253C|YHR166C|YBL041W|YDR118W|YKL022C|YGL011C|YGL240W|YOR249C|YER094C|YDL008W|YOR157C|YFR050C|YDR260C|YBR173C|YOR117W|YLR102C|YGR135W
51603	1.4562e-13	2.5308e-12	25	183	131	5819	proteolysis involved in cellular protein catabolic process	YBL084C|YNL172W|YJL001W|YML092C|YIR025W|YOL038W|YLR127C|YOR362C|YGR253C|YHR166C|YBL041W|YDR118W|YKL022C|YGL011C|YGL240W|YOR249C|YER094C|YDL008W|YOR157C|YFR050C|YDR260C|YBR173C|YOR117W|YLR102C|YGR135W
8152	2.7736e-13	4.6596e-12	122	3878	131	5819	metabolic process	YIL084C|YPR107C|YER125W|YJL001W|YAL035W|YJR093C|YLR367W|YOL038W|YIL035C|YHR069C|YKL144C|YNL113W|YPR190C|YNL330C|YKL059C|YNL182C|YFL007W|YBL041W|YKL022C|YGL240W|YJR063W|YLR357W|YOR249C|YDR301W|YBR231C|YBL087C|YOR340C|YNL059C|YNL112W|YOR157C|YPL248C|YNL308C|YLR102C|YGR278W|YGR135W|YLR175W|YLR277C|YDL188C|YML092C|YNL317W|YFL039C|YLR385C|YOR362C|YDR280W|YGR095C|YLR085C|YKL018W|YCR035C|YKR002W|YDR207C…
6476	3.8246e-13	6.2181e-12	12	29	131	5819	protein amino acid deacetylation	YDL076C|YMR263W|YIL084C|YOL004W|YPL181W|YBR095C|YAL013W|YDR207C|YPL139C|YPR023C|YNL097C|YNL330C
6378	8.8981e-13	1.4015e-11	10	18	131	5819	mRNA polyadenylation	YLR115W|YKL059C|YPR107C|YKR002W|YDR301W|YJR093C|YGR156W|YNL317W|YAL043C|YLR277C
31124	1.6833e-12	2.5708e-11	11	25	131	5819	mRNA 3'-end processing	YLR115W|YKL059C|YPR107C|YKL018W|YKR002W|YDR301W|YJR093C|YGR156W|YNL317W|YAL043C|YLR277C
6394	1.9438e-12	2.8814e-11	37	458	131	5819	RNA processing	YOR294W|YPR107C|YNL222W|YOL142W|YJR093C|YHR069C|YGR156W|YNL317W|YOR001W|YHR081W|YAL043C|YDR280W|YNL232W|YGR095C|YKL059C|YNL182C|YKL018W|YCR035C|YKR002W|YLR115W|YDL111C|YDR301W|YGL120C|YLR106C|YNL112W|YOL021C|YKL095W|YGR158C|YGR063C|YNL308C|YDR195W|YDR364C|YGR278W|YLR175W|YGR195W|YLR277C|YCR063W
22	3.6161e-12	5.0625e-11	10	20	131	5819	mitotic spindle elongation	YBL084C|YGL240W|YNL172W|YOR249C|YDL008W|YLR102C|YLR127C|YDR118W|YHR166C|YKL022C
51231	3.6161e-12	5.0625e-11	10	20	131	5819	spindle elongation	YBL084C|YGL240W|YNL172W|YOR249C|YDL008W|YLR102C|YLR127C|YDR118W|YHR166C|YKL022C
6402	5.3946e-12	7.3483e-11	15	64	131	5819	mRNA catabolic process	YDL111C|YOR076C|YOL142W|YNL112W|YHR069C|YOR001W|YHR081W|YDR280W|YNL232W|YOL021C|YGR095C|YGR158C|YCR035C|YPR189W|YGR195W
44248	1.4796e-11	1.9624e-10	41	593	131	5819	cellular catabolic process	YBL084C|YNL172W|YJL001W|YML092C|YOL142W|YIR025W|YOL038W|YHR069C|YLR127C|YOR001W|YHR081W|YOR362C|YDR280W|YNL232W|YGR253C|YGR095C|YCR035C|YDR118W|YBL041W|YHR166C|YGL011C|YKL022C|YGL240W|YOR076C|YDL111C|YOR249C|YER094C|YPL181W|YDL008W|YNL112W|YOL021C|YFR050C|YOR157C|YDR260C|YGR158C|YBR173C|YOR117W|YLR102C|YGR135W|YPR189W|YGR195W
9056	1.6587e-11	2.1435e-10	42	622	131	5819	catabolic process	YBL084C|YNL172W|YJL001W|YML092C|YOL142W|YIR025W|YOL038W|YHR069C|YLR127C|YOR001W|YHR081W|YOR362C|YDR280W|YNL232W|YGR253C|YGR095C|YFL007W|YCR035C|YDR118W|YBL041W|YHR166C|YGL011C|YKL022C|YGL240W|YOR076C|YDL111C|YOR249C|YER094C|YPL181W|YDL008W|YNL112W|YOL021C|YFR050C|YOR157C|YDR260C|YGR158C|YBR173C|YOR117W|YLR102C|YGR135W|YPR189W|YGR195W
43631	3.556e-11	4.4806e-10	10	24	131	5819	RNA polyadenylation	YLR115W|YKL059C|YPR107C|YKR002W|YDR301W|YJR093C|YGR156W|YNL317W|YAL043C|YLR277C
8151	6.007e-11	7.3842e-10	130	4748	131	5819	cellular process	YIL084C|YPR107C|YER125W|YJL001W|YAL035W|YJR093C|YLR367W|YOL038W|YIL035C|YHR069C|YNL215W|YKL144C|YPR190C|YNL113W|YNL330C|YKL059C|YNL182C|YFL007W|YBL041W|YBR009C|YKL022C|YCR072C|YGL240W|YJR063W|YOR249C|YLR357W|YBR231C|YDR301W|YBL087C|YOR340C|YNL059C|YNL112W|YOR157C|YPL248C|YNL308C|YLR102C|YGR278W|YGR135W|YLR175W|YLR277C|YDL188C|YML092C|YNL175C|YDR485C|YNL317W|YFL039C|YLR385C|YOR362C|YDR280W|YGR095C…
6383	8.1986e-11	9.8383e-10	13	53	131	5819	transcription from RNA polymerase III promoter	YNR003C|YKR025W|YDL150W|YJL011C|YKL144C|YPL139C|YDR045C|YPR190C|YNL113W|YER148W|YNL151C|YOR207C|YOR116C
16570	1.2832e-10	1.4699e-09	16	92	131	5819	histone modification	YDL076C|YIL084C|YOL004W|YPL181W|YBR095C|YFL039C|YPL139C|YNL330C|YJR082C|YMR263W|YKL018W|YFL024C|YDR207C|YAL013W|YPR023C|YNL097C
16569	1.2832e-10	1.4699e-09	16	92	131	5819	covalent chromatin modification	YDL076C|YIL084C|YOL004W|YPL181W|YBR095C|YFL039C|YPL139C|YNL330C|YJR082C|YMR263W|YKL018W|YFL024C|YDR207C|YAL013W|YPR023C|YNL097C
6401	2.8673e-10	3.2113e-09	15	83	131	5819	RNA catabolic process	YDL111C|YOR076C|YOL142W|YNL112W|YHR069C|YOR001W|YHR081W|YDR280W|YNL232W|YOL021C|YGR095C|YGR158C|YCR035C|YPR189W|YGR195W
30163	5.3423e-10	5.8533e-09	27	307	131	5819	protein catabolic process	YBL084C|YNL172W|YJL001W|YML092C|YIR025W|YOL038W|YLR127C|YOR362C|YGR253C|YFL007W|YHR166C|YBL041W|YDR118W|YKL022C|YGL011C|YGL240W|YOR249C|YER094C|YPL181W|YDL008W|YFR050C|YOR157C|YDR260C|YBR173C|YOR117W|YLR102C|YGR135W
43687	7.0511e-10	7.5612e-09	33	454	131	5819	post-translational protein modification	YBL084C|YDL188C|YIL084C|YNL172W|YER125W|YBR095C|YIR025W|YIL035C|YLR127C|YFL039C|YPL139C|YNL330C|YGR274C|YKL059C|YKL018W|YAL011W|YAL013W|YDR207C|YDR118W|YHR166C|YPR023C|YKL022C|YDL076C|YOL004W|YOR249C|YPL181W|YDL008W|YJR082C|YMR263W|YDR260C|YFL024C|YLR102C|YNL097C
16074	9.7982e-10	1.0288e-08	12	52	131	5819	snoRNA metabolic process	YLR115W|YNL222W|YKL018W|YDR301W|YJR093C|YDR195W|YLR127C|YGR156W|YOR001W|YHR081W|YAL043C|YLR175W
44257	1.0484e-09	1.0783e-08	26	294	131	5819	cellular protein catabolic process	YBL084C|YNL172W|YJL001W|YML092C|YIR025W|YOL038W|YLR127C|YOR362C|YGR253C|YHR166C|YBL041W|YDR118W|YKL022C|YGL011C|YGL240W|YOR249C|YER094C|YPL181W|YDL008W|YOR157C|YFR050C|YDR260C|YBR173C|YOR117W|YLR102C|YGR135W
6379	1.6991e-09	1.7126e-08	9	25	131	5819	mRNA cleavage	YLR115W|YKL059C|YPR107C|YDR301W|YJR093C|YGR156W|YNL317W|YAL043C|YLR277C
9059	2.3471e-09	2.3195e-08	64	1457	131	5819	macromolecule biosynthetic process	YIL084C|YNR003C|YER125W|YNL222W|YAL035W|YLR367W|YKL144C|YPL139C|YPR190C|YNL113W|YNL330C|YER148W|YGR274C|YFL007W|YAL011W|YKL185W|YDL076C|YJR063W|YLR357W|YDR301W|YBR231C|YPL181W|YDR334W|YBL087C|YOR340C|YNL059C|YPL248C|YFL024C|YDR195W|YLR052W|YDL188C|YOR141C|YBR095C|YGR156W|YFL039C|YLR385C|YIL126W|YAL043C|YEL009C|YLR085C|YNL151C|YKL018W|YNL248C|YKR002W|YEL018W|YAL013W|YDR207C|YOR207C|YOR116C|YPR023C…
6338	4.4692e-09	4.3317e-08	18	150	131	5819	chromatin remodeling	YDL076C|YIL084C|YOL004W|YLR357W|YOR141C|YBR231C|YDR334W|YNL059C|YDR485C|YLR385C|YIL126W|YNL330C|YMR263W|YLR085C|YGR063C|YML041C|YAL011W|YLR052W
43486	9.2314e-09	8.7785e-08	6	9	131	5819	histone exchange	YLR085C|YDR334W|YBR231C|YML041C|YAL011W|YDR485C
16567	9.5896e-09	8.9503e-08	13	76	131	5819	protein ubiquitination	YBL084C|YNL172W|YER125W|YOR249C|YIR025W|YDL008W|YLR127C|YDR260C|YKL059C|YLR102C|YHR166C|YDR118W|YKL022C
16359	1.0265e-08	9.4062e-08	12	63	131	5819	mitotic sister chromatid segregation	YBL084C|YGL240W|YNL172W|YOR249C|YIR025W|YDL008W|YLR102C|YLR127C|YDR118W|YHR166C|YDR113C|YKL022C
6508	1.4071e-08	1.2664e-07	27	356	131	5819	proteolysis	YBL084C|YNL172W|YJL001W|YML092C|YIR025W|YOL038W|YLR127C|YOR362C|YGR253C|YFL007W|YHR166C|YBL041W|YDR118W|YKL022C|YGL011C|YGL240W|YOR249C|YER094C|YDR334W|YDL008W|YFR050C|YOR157C|YDR260C|YBR173C|YOR117W|YLR102C|YGR135W
34470	1.9056e-08	1.685e-07	24	290	131	5819	ncRNA processing	YOR294W|YDL111C|YNL222W|YOL142W|YGL120C|YLR106C|YNL112W|YHR069C|YGR156W|YOR001W|YHR081W|YAL043C|YDR280W|YOL021C|YNL232W|YGR095C|YGR158C|YNL182C|YNL308C|YKL018W|YCR035C|YDR195W|YLR175W|YGR195W
43144	2.2653e-08	1.9685e-07	6	10	131	5819	snoRNA processing	YKL018W|YDR195W|YGR156W|YOR001W|YHR081W|YLR175W
6365	2.3646e-08	2.0199e-07	20	206	131	5819	rRNA processing	YOR294W|YDL111C|YNL222W|YOL142W|YGL120C|YLR106C|YNL112W|YHR069C|YOR001W|YHR081W|YDR280W|YOL021C|YNL232W|YGR095C|YGR158C|YNL182C|YNL308C|YCR035C|YLR175W|YGR195W
819	3.0231e-08	2.5362e-07	12	69	131	5819	sister chromatid segregation	YBL084C|YGL240W|YNL172W|YOR249C|YIR025W|YDL008W|YLR102C|YLR127C|YDR118W|YHR166C|YDR113C|YKL022C
7052	3.0696e-08	2.5362e-07	10	44	131	5819	mitotic spindle organization and biogenesis	YBL084C|YGL240W|YNL172W|YOR249C|YDL008W|YLR102C|YLR127C|YDR118W|YHR166C|YKL022C
7051	6.049e-08	4.9172e-07	10	47	131	5819	spindle organization and biogenesis	YBL084C|YGL240W|YNL172W|YOR249C|YDL008W|YLR102C|YLR127C|YDR118W|YHR166C|YKL022C
45449	7.0551e-08	5.6441e-07	36	631	131	5819	regulation of transcription	YIL084C|YOR141C|YBR095C|YIL035C|YDR485C|YFL039C|YLR385C|YPL139C|YIL126W|YNL330C|YEL009C|YLR085C|YER148W|YGR274C|YEL018W|YAL011W|YDR207C|YAL013W|YKL185W|YPR023C|YDL076C|YOL004W|YJR063W|YLR357W|YBR231C|YPL181W|YDR334W|YNL059C|YDR045C|YJR082C|YMR263W|YPL248C|YGR063C|YFL024C|YLR052W|YNL097C
42254	1.0246e-07	8.0685e-07	38	700	131	5819	ribosome biogenesis	YOR294W|YNR003C|YNL222W|YOL142W|YNL175C|YHR069C|YOR001W|YHR081W|YDR280W|YNL113W|YPR190C|YNL232W|YGR095C|YNL182C|YNR053C|YCR035C|YNL248C|YEL018W|YOR116C|YJL148W|YCR072C|YDL111C|YJR063W|YGL120C|YLR106C|YOR340C|YNL112W|YLR074C|YOL021C|YOR341W|YGR158C|YNL308C|YDR364C|YPR010C|YLR175W|YDR156W|YLR052W|YGR195W
43161	1.0814e-07	8.1672e-07	12	77	131	5819	proteasomal ubiquitin-dependent protein catabolic process	YBL084C|YGL240W|YDR260C|YNL172W|YOR249C|YIR025W|YDL008W|YLR102C|YLR127C|YDR118W|YHR166C|YKL022C
10498	1.0814e-07	8.1672e-07	12	77	131	5819	proteasomal protein catabolic process	YBL084C|YGL240W|YDR260C|YNL172W|YOR249C|YIR025W|YDL008W|YLR102C|YLR127C|YDR118W|YHR166C|YKL022C
31126	1.0857e-07	8.1672e-07	5	7	131	5819	snoRNA 3'-end processing	YKL018W|YDR195W|YGR156W|YOR001W|YLR175W
6397	1.459e-07	1.0814e-06	18	187	131	5819	mRNA processing	YLR115W|YPR107C|YNL222W|YJR093C|YDR301W|YGL120C|YGR156W|YNL317W|YAL043C|YKL095W|YKL059C|YGR063C|YKL018W|YKR002W|YDR195W|YDR364C|YGR278W|YLR277C
32446	1.5236e-07	1.1129e-06	13	95	131	5819	protein modification by small protein conjugation	YBL084C|YNL172W|YER125W|YOR249C|YIR025W|YDL008W|YLR127C|YDR260C|YKL059C|YLR102C|YHR166C|YDR118W|YKL022C
43044	2.0554e-07	1.4799e-06	8	30	131	5819	ATP-dependent chromatin remodeling	YLR085C|YLR357W|YDR334W|YBR231C|YML041C|YAL011W|YDR485C|YIL126W
22613	3.3142e-07	2.3526e-06	39	763	131	5819	ribonucleoprotein complex biogenesis and assembly	YOR294W|YNR003C|YNL222W|YOL142W|YNL175C|YAL035W|YHR069C|YOR001W|YHR081W|YDR280W|YNL113W|YPR190C|YNL232W|YGR095C|YNL182C|YNR053C|YCR035C|YNL248C|YEL018W|YOR116C|YJL148W|YCR072C|YDL111C|YJR063W|YGL120C|YLR106C|YOR340C|YNL112W|YLR074C|YOL021C|YOR341W|YGR158C|YNL308C|YDR364C|YPR010C|YLR175W|YDR156W|YLR052W|YGR195W
19219	3.5627e-07	2.4939e-06	37	703	131	5819	regulation of nucleobase, nucleoside, nucleotide and nucleic acid metabolic process	YIL084C|YOR141C|YBR095C|YIL035C|YDR485C|YFL039C|YLR385C|YPL139C|YIL126W|YNL330C|YEL009C|YLR085C|YER148W|YGR274C|YEL018W|YAL011W|YDR207C|YAL013W|YKL185W|YPR023C|YKL022C|YDL076C|YOL004W|YJR063W|YLR357W|YDR334W|YBR231C|YPL181W|YNL059C|YDR045C|YJR082C|YMR263W|YPL248C|YGR063C|YFL024C|YLR052W|YNL097C
30847	6.2813e-07	4.282e-06	5	9	131	5819	termination of RNA polymerase II transcription, poly(A)-independent	YNL222W|YKL018W|YDR195W|YGR156W|YAL043C
7059	6.2871e-07	4.282e-06	15	144	131	5819	chromosome segregation	YGL240W|YBL084C|YNL172W|YLR357W|YOR249C|YIR025W|YDL008W|YLR127C|YIL126W|YDR113C|YGR063C|YLR102C|YHR166C|YDR118W|YKL022C
6355	7.7372e-07	5.1994e-06	33	603	131	5819	regulation of transcription, DNA-dependent	YIL084C|YOR141C|YBR095C|YIL035C|YFL039C|YLR385C|YPL139C|YIL126W|YNL330C|YEL009C|YLR085C|YER148W|YGR274C|YEL018W|YAL011W|YAL013W|YDR207C|YKL185W|YPR023C|YDL076C|YOL004W|YLR357W|YBR231C|YPL181W|YDR334W|YNL059C|YJR082C|YMR263W|YPL248C|YGR063C|YFL024C|YLR052W|YNL097C
51252	1.1702e-06	7.7601e-06	33	614	131	5819	regulation of RNA metabolic process	YIL084C|YOR141C|YBR095C|YIL035C|YFL039C|YLR385C|YPL139C|YIL126W|YNL330C|YEL009C|YLR085C|YER148W|YGR274C|YEL018W|YAL011W|YAL013W|YDR207C|YKL185W|YPR023C|YDL076C|YOL004W|YLR357W|YBR231C|YPL181W|YDR334W|YNL059C|YJR082C|YMR263W|YPL248C|YGR063C|YFL024C|YLR052W|YNL097C
30846	1.2336e-06	8.0746e-06	5	10	131	5819	termination of RNA polymerase II transcription, poly(A)-coupled	YNL222W|YKL018W|YDR195W|YGR156W|YAL043C
19224	1.7261e-06	1.1153e-05	6	18	131	5819	termination of RNA polymerase II transcription	YNL222W|YKL018W|YDR301W|YDR195W|YGR156W|YAL043C
278	2.0469e-06	1.3059e-05	21	295	131	5819	mitotic cell cycle	YGL240W|YBL084C|YDL188C|YNL172W|YOR249C|YIR025W|YDL008W|YLR127C|YIL035C|YFL039C|YIL126W|YDR113C|YDR260C|YGR274C|YDR364C|YLR102C|YDR207C|YDR118W|YLR175W|YHR166C|YKL022C
74	2.4316e-06	1.5319e-05	15	160	131	5819	regulation of cell cycle	YGL240W|YBL084C|YDL188C|YNL172W|YOR249C|YIR025W|YDL008W|YLR127C|YPL139C|YDR260C|YLR102C|YDR207C|YDR118W|YHR166C|YKL022C
226	2.5565e-06	1.5907e-05	11	85	131	5819	microtubule cytoskeleton organization and biogenesis	YBL084C|YGL240W|YNL172W|YOR249C|YDL008W|YLR102C|YLR127C|YFL039C|YDR118W|YHR166C|YKL022C
6353	3.4728e-06	2.1345e-05	6	20	131	5819	transcription termination	YNL222W|YKL018W|YDR301W|YDR195W|YGR156W|YAL043C
30071	3.5551e-06	2.1588e-05	4	6	131	5819	regulation of mitotic metaphase/anaphase transition	YGL240W|YDR260C|YIR025W|YHR166C
6360	4.4172e-06	2.6503e-05	10	73	131	5819	transcription from RNA polymerase I promoter	YER148W|YOR341W|YJR063W|YNL248C|YOR340C|YPR010C|YDR156W|YNL113W|YJL148W|YNL330C
7067	4.4847e-06	2.6592e-05	15	168	131	5819	mitosis	YGL240W|YBL084C|YNL172W|YOR249C|YIR025W|YDL008W|YLR127C|YDR113C|YDR260C|YLR102C|YDR207C|YDR118W|YLR175W|YHR166C|YKL022C
87	5.1952e-06	3.0446e-05	15	170	131	5819	M phase of mitotic cell cycle	YGL240W|YBL084C|YNL172W|YOR249C|YIR025W|YDL008W|YLR127C|YDR113C|YDR260C|YLR102C|YDR207C|YDR118W|YLR175W|YHR166C|YKL022C
32984	5.2555e-06	3.0446e-05	7	32	131	5819	macromolecular complex disassembly	YNL222W|YKL018W|YGL120C|YDR301W|YDR195W|YGR156W|YAL043C
50791	6.3094e-06	3.6136e-05	57	1500	131	5819	regulation of biological process	YBL084C|YIL084C|YNL172W|YIR025W|YIL035C|YLR127C|YOR001W|YPL139C|YNL330C|YER148W|YGR274C|YFL007W|YAL011W|YKL185W|YKL022C|YGL240W|YDL076C|YJR063W|YLR357W|YOR249C|YBR231C|YPL181W|YDR334W|YLR106C|YNL059C|YPL248C|YDR260C|YFL024C|YLR102C|YLR052W|YDL188C|YOR141C|YBR095C|YDR485C|YFL039C|YLR385C|YIL126W|YLR085C|YEL009C|YKL018W|YEL018W|YAL013W|YDR207C|YHR166C|YDR118W|YPR023C|YGL011C|YOR076C|YOL004W|YDL008W…
43330	8.1505e-06	4.5643e-05	4	7	131	5819	response to exogenous dsRNA	YOR076C|YNL232W|YPR189W|YGR195W
43331	8.1505e-06	4.5643e-05	4	7	131	5819	response to dsRNA	YOR076C|YNL232W|YPR189W|YGR195W
51244	1.2995e-05	7.1972e-05	55	1457	131	5819	regulation of cellular process	YBL084C|YIL084C|YNL172W|YIR025W|YIL035C|YLR127C|YOR001W|YPL139C|YNL330C|YER148W|YGR274C|YFL007W|YAL011W|YKL185W|YKL022C|YGL240W|YDL076C|YJR063W|YLR357W|YOR249C|YBR231C|YPL181W|YDR334W|YLR106C|YNL059C|YPL248C|YDR260C|YFL024C|YLR102C|YLR052W|YDL188C|YOR141C|YBR095C|YDR485C|YFL039C|YLR385C|YIL126W|YLR085C|YEL009C|YKL018W|YEL018W|YAL013W|YDR207C|YHR166C|YDR118W|YPR023C|YOR076C|YOL004W|YDL008W|YDR045C…
9058	1.3448e-05	7.3671e-05	64	1810	131	5819	biosynthetic process	YIL084C|YNR003C|YER125W|YNL222W|YAL035W|YLR367W|YKL144C|YPL139C|YPR190C|YNL113W|YNL330C|YER148W|YGR274C|YFL007W|YAL011W|YKL185W|YDL076C|YJR063W|YLR357W|YDR301W|YBR231C|YPL181W|YDR334W|YBL087C|YOR340C|YNL059C|YPL248C|YFL024C|YDR195W|YLR052W|YDL188C|YOR141C|YBR095C|YGR156W|YFL039C|YLR385C|YIL126W|YAL043C|YEL009C|YLR085C|YNL151C|YKL018W|YNL248C|YKR002W|YEL018W|YAL013W|YDR207C|YOR207C|YOR116C|YPR023C…
6464	1.4261e-05	7.7286e-05	34	720	131	5819	protein modification process	YBL084C|YDL188C|YIL084C|YNL172W|YER125W|YBR095C|YIR025W|YIL035C|YLR127C|YFL039C|YPL139C|YNL330C|YEL009C|YGR274C|YKL059C|YKL018W|YAL011W|YAL013W|YDR207C|YDR118W|YHR166C|YPR023C|YKL022C|YDL076C|YOL004W|YOR249C|YPL181W|YDL008W|YJR082C|YMR263W|YDR260C|YFL024C|YLR102C|YNL097C
43412	1.8507e-05	9.9228e-05	39	895	131	5819	biopolymer modification	YBL084C|YDL188C|YIL084C|YNL172W|YER125W|YBR095C|YIR025W|YIL035C|YLR127C|YFL039C|YPL139C|YNL330C|YEL009C|YGR274C|YKL059C|YKL018W|YAL011W|YDR207C|YAL013W|YDR118W|YHR166C|YPR023C|YKL022C|YDL076C|YOL004W|YOR249C|YPL181W|YDL008W|YJR082C|YMR263W|YDR260C|YFL024C|YDR364C|YLR102C|YLR175W|YDR156W|YLR052W|YNL097C|YCR063W
43628	1.9174e-05	0.00010172	5	16	131	5819	ncRNA 3'-end processing	YKL018W|YDR195W|YGR156W|YOR001W|YLR175W
7017	2.4374e-05	0.00012796	11	107	131	5819	microtubule-based process	YBL084C|YGL240W|YNL172W|YOR249C|YDL008W|YLR102C|YLR127C|YFL039C|YDR118W|YHR166C|YKL022C
43624	2.9106e-05	0.00014969	6	28	131	5819	cellular protein complex disassembly	YNL222W|YKL018W|YDR301W|YDR195W|YGR156W|YAL043C
43241	2.9106e-05	0.00014969	6	28	131	5819	protein complex disassembly	YNL222W|YKL018W|YDR301W|YDR195W|YGR156W|YAL043C
51301	2.9701e-05	0.00015121	20	323	131	5819	cell division	YGL240W|YBL084C|YDL188C|YNL172W|YOL004W|YOR249C|YIR025W|YDL008W|YLR127C|YFL039C|YLR074C|YDR113C|YDR260C|YDR364C|YLR102C|YDR118W|YLR175W|YHR166C|YKL022C|YCR063W
60255	4.5558e-05	0.00022961	43	1071	131	5819	regulation of macromolecule metabolic process	YIL084C|YOR141C|YBR095C|YIL035C|YDR485C|YFL039C|YLR385C|YPL139C|YIL126W|YNL330C|YEL009C|YLR085C|YER148W|YGR274C|YKL018W|YFL007W|YEL018W|YAL011W|YDR207C|YAL013W|YKL185W|YPR023C|YGL011C|YDL076C|YOR076C|YOL004W|YJR063W|YLR357W|YDR334W|YPL181W|YBR231C|YLR106C|YNL059C|YDR045C|YFR050C|YJR082C|YMR263W|YPL248C|YGR063C|YFL024C|YLR052W|YNL097C|YPR189W
43933	5.4038e-05	0.00026966	22	393	131	5819	macromolecular complex subunit organization	YNL222W|YOL142W|YAL035W|YDR301W|YGL120C|YLR106C|YJL011C|YGR156W|YKL144C|YAL043C|YEL009C|YGR274C|YER148W|YBR173C|YNL182C|YKL018W|YNR053C|YFL007W|YDR195W|YDR364C|YBR009C|YCR072C
16072	5.5905e-05	0.00027624	25	482	131	5819	rRNA metabolic process	YOR294W|YNL222W|YOL142W|YHR069C|YOR001W|YHR081W|YDR280W|YNL232W|YGR095C|YNL182C|YCR035C|YEL018W|YOR116C|YDL111C|YGL120C|YLR106C|YNL112W|YOL021C|YNL308C|YGR158C|YDR364C|YDR156W|YLR175W|YLR052W|YGR195W
10468	5.9032e-05	0.00028885	41	1011	131	5819	regulation of gene expression	YIL084C|YOR141C|YBR095C|YIL035C|YDR485C|YFL039C|YOR001W|YLR385C|YPL139C|YIL126W|YNL330C|YEL009C|YLR085C|YER148W|YGR274C|YKL018W|YFL007W|YEL018W|YAL011W|YDR207C|YAL013W|YKL185W|YPR023C|YDL076C|YOR076C|YOL004W|YJR063W|YLR357W|YDR334W|YPL181W|YBR231C|YNL059C|YDR045C|YJR082C|YMR263W|YPL248C|YGR063C|YFL024C|YLR052W|YNL097C|YPR189W
44267	7.7128e-05	0.00037377	59	1702	131	5819	cellular protein metabolic process	YBL084C|YIL084C|YNL172W|YJL001W|YER125W|YNL222W|YAL035W|YLR367W|YIR025W|YOL038W|YIL035C|YLR127C|YPL139C|YNL330C|YGR253C|YGR274C|YKL059C|YFL007W|YAL011W|YBL041W|YKL022C|YGL240W|YDL076C|YOR249C|YDR301W|YPL181W|YDR334W|YBL087C|YOR157C|YDR260C|YOR117W|YFL024C|YDR195W|YLR102C|YGR135W|YDL188C|YML092C|YBR095C|YFL039C|YGR156W|YOR362C|YAL043C|YEL009C|YKL018W|YDR207C|YAL013W|YDR118W|YHR166C|YPR023C|YGL011C…
19538	8.2992e-05	0.00039836	59	1706	131	5819	protein metabolic process	YBL084C|YIL084C|YNL172W|YJL001W|YER125W|YNL222W|YAL035W|YLR367W|YIR025W|YOL038W|YIL035C|YLR127C|YPL139C|YNL330C|YGR253C|YGR274C|YKL059C|YFL007W|YAL011W|YBL041W|YKL022C|YGL240W|YDL076C|YOR249C|YDR301W|YPL181W|YDR334W|YBL087C|YOR157C|YDR260C|YOR117W|YFL024C|YDR195W|YLR102C|YGR135W|YDL188C|YML092C|YBR095C|YFL039C|YGR156W|YOR362C|YAL043C|YEL009C|YKL018W|YDR207C|YAL013W|YDR118W|YHR166C|YPR023C|YGL011C…
6333	9.6115e-05	0.000457	11	124	131	5819	chromatin assembly or disassembly	YDL076C|YMR263W|YIL084C|YOL004W|YGR063C|YOR249C|YER125W|YLR052W|YPR023C|YBR009C|YNL330C
10556	0.00010852	0.00051117	40	1002	131	5819	regulation of macromolecule biosynthetic process	YIL084C|YOR141C|YBR095C|YIL035C|YDR485C|YFL039C|YLR385C|YPL139C|YIL126W|YNL330C|YEL009C|YLR085C|YER148W|YGR274C|YKL018W|YFL007W|YEL018W|YAL011W|YDR207C|YAL013W|YKL185W|YPR023C|YDL076C|YOR076C|YOL004W|YJR063W|YLR357W|YDR334W|YPL181W|YBR231C|YNL059C|YDR045C|YJR082C|YMR263W|YPL248C|YGR063C|YFL024C|YLR052W|YNL097C|YPR189W
65007	0.00011082	0.00051717	59	1722	131	5819	biological regulation	YBL084C|YIL084C|YNL172W|YIR025W|YIL035C|YLR127C|YOR001W|YPL139C|YNL330C|YER148W|YGR274C|YFL007W|YAL011W|YKL185W|YKL022C|YGL240W|YDL076C|YJR063W|YLR357W|YOR249C|YBR231C|YPL181W|YDR334W|YLR106C|YNL059C|YPL248C|YDR260C|YFL024C|YLR102C|YLR052W|YDL188C|YOR141C|YBR095C|YDR485C|YFL039C|YLR385C|YIL126W|YLR085C|YEL009C|YKL018W|YNL248C|YEL018W|YAL013W|YDR207C|YDR118W|YHR166C|YPR023C|YGL011C|YOR076C|YOL004W…
19222	0.00012748	0.00058945	44	1154	131	5819	regulation of metabolic process	YIL084C|YOR141C|YBR095C|YIL035C|YDR485C|YFL039C|YLR385C|YPL139C|YIL126W|YNL330C|YEL009C|YLR085C|YER148W|YGR274C|YKL018W|YFL007W|YEL018W|YAL011W|YDR207C|YAL013W|YKL185W|YPR023C|YGL011C|YKL022C|YDL076C|YOR076C|YOL004W|YJR063W|YLR357W|YDR334W|YPL181W|YBR231C|YLR106C|YNL059C|YDR045C|YFR050C|YJR082C|YMR263W|YPL248C|YGR063C|YFL024C|YLR052W|YNL097C|YPR189W
9889	0.00014186	0.00064999	40	1014	131	5819	regulation of biosynthetic process	YIL084C|YOR141C|YBR095C|YIL035C|YDR485C|YFL039C|YLR385C|YPL139C|YIL126W|YNL330C|YEL009C|YLR085C|YER148W|YGR274C|YKL018W|YFL007W|YEL018W|YAL011W|YDR207C|YAL013W|YKL185W|YPR023C|YDL076C|YOR076C|YOL004W|YJR063W|YLR357W|YDR334W|YPL181W|YBR231C|YNL059C|YDR045C|YJR082C|YMR263W|YPL248C|YGR063C|YFL024C|YLR052W|YNL097C|YPR189W
22402	0.00018333	0.00083241	23	457	131	5819	cell cycle process	YGL240W|YBL084C|YNL172W|YDL188C|YLR357W|YOR249C|YIR025W|YDL008W|YLR127C|YIL035C|YFL039C|YPL139C|YIL126W|YDR113C|YDR260C|YGR274C|YDR364C|YLR102C|YDR207C|YDR118W|YLR175W|YHR166C|YKL022C
44260	0.00019071	0.0008582	59	1753	131	5819	cellular macromolecule metabolic process	YBL084C|YIL084C|YNL172W|YJL001W|YER125W|YNL222W|YAL035W|YLR367W|YIR025W|YOL038W|YIL035C|YLR127C|YPL139C|YNL330C|YGR253C|YGR274C|YKL059C|YFL007W|YAL011W|YBL041W|YKL022C|YGL240W|YDL076C|YOR249C|YDR301W|YPL181W|YDR334W|YBL087C|YOR157C|YDR260C|YOR117W|YFL024C|YDR195W|YLR102C|YGR135W|YDL188C|YML092C|YBR095C|YFL039C|YGR156W|YOR362C|YAL043C|YEL009C|YKL018W|YDR207C|YAL013W|YDR118W|YHR166C|YPR023C|YGL011C…
22403	0.00025828	0.001152	21	407	131	5819	cell cycle phase	YGL240W|YBL084C|YDL188C|YNL172W|YOR249C|YIR025W|YDL008W|YLR127C|YIL035C|YPL139C|YIL126W|YDR113C|YDR260C|YGR274C|YDR364C|YLR102C|YDR207C|YDR118W|YLR175W|YHR166C|YKL022C
7049	0.00028912	0.0012782	26	566	131	5819	cell cycle	YBL084C|YDL188C|YNL172W|YIR025W|YIL035C|YLR127C|YFL039C|YPL139C|YIL126W|YDR113C|YGR274C|YDR207C|YHR166C|YDR118W|YKL022C|YGL240W|YOL004W|YOR249C|YLR357W|YDL008W|YDR260C|YFL024C|YDR364C|YLR102C|YLR175W|YCR063W
10605	0.00037044	0.0016235	14	219	131	5819	negative regulation of macromolecule metabolic process	YDL076C|YIL084C|YOL004W|YBR095C|YNL330C|YFR050C|YMR263W|YGR063C|YDR207C|YKL185W|YPR023C|YLR052W|YPR189W|YGL011C
31323	0.000408	0.0017727	41	1101	131	5819	regulation of cellular metabolic process	YIL084C|YOR141C|YBR095C|YIL035C|YDR485C|YFL039C|YLR385C|YPL139C|YIL126W|YNL330C|YEL009C|YLR085C|YER148W|YGR274C|YKL018W|YFL007W|YEL018W|YAL011W|YDR207C|YAL013W|YKL185W|YPR023C|YKL022C|YDL076C|YOR076C|YOL004W|YJR063W|YLR357W|YDR334W|YPL181W|YBR231C|YNL059C|YDR045C|YJR082C|YMR263W|YPL248C|YGR063C|YFL024C|YLR052W|YNL097C|YPR189W
279	0.00047246	0.0020352	17	307	131	5819	M phase	YGL240W|YBL084C|YNL172W|YOR249C|YIR025W|YDL008W|YLR127C|YPL139C|YIL126W|YDR113C|YDR260C|YLR102C|YDR207C|YDR118W|YLR175W|YHR166C|YKL022C
10558	0.00064698	0.0027634	12	179	131	5819	negative regulation of macromolecule biosynthetic process	YDL076C|YMR263W|YIL084C|YOL004W|YGR063C|YBR095C|YDR207C|YKL185W|YLR052W|YPR023C|YPR189W|YNL330C
6323	0.00067871	0.0028745	10	131	131	5819	DNA packaging	YDL076C|YMR263W|YIL084C|YOL004W|YGR063C|YFL024C|YAL013W|YLR052W|YBR009C|YNL330C
45892	0.00071729	0.0030126	11	156	131	5819	negative regulation of transcription, DNA-dependent	YDL076C|YMR263W|YIL084C|YOL004W|YGR063C|YBR095C|YDR207C|YKL185W|YLR052W|YPR023C|YNL330C
51253	0.00075675	0.0031521	11	157	131	5819	negative regulation of RNA metabolic process	YDL076C|YMR263W|YIL084C|YOL004W|YGR063C|YBR095C|YDR207C|YKL185W|YLR052W|YPR023C|YNL330C
6366	0.00098219	0.0040576	11	162	131	5819	transcription from RNA polymerase II promoter	YGR274C|YER148W|YGR063C|YNL222W|YKL018W|YLR357W|YDR301W|YDR195W|YGR156W|YIL126W|YAL043C
9890	0.0010964	0.0044928	12	190	131	5819	negative regulation of biosynthetic process	YDL076C|YMR263W|YIL084C|YOL004W|YGR063C|YBR095C|YDR207C|YKL185W|YLR052W|YPR023C|YPR189W|YNL330C
16481	0.0012003	0.0048396	11	166	131	5819	negative regulation of transcription	YDL076C|YMR263W|YIL084C|YOL004W|YGR063C|YBR095C|YDR207C|YKL185W|YLR052W|YPR023C|YNL330C
10629	0.0012003	0.0048396	11	166	131	5819	negative regulation of gene expression	YDL076C|YMR263W|YIL084C|YOL004W|YGR063C|YBR095C|YDR207C|YKL185W|YLR052W|YPR023C|YNL330C
6974	0.0013484	0.0053937	15	278	131	5819	response to DNA damage stimulus	YOL004W|YLR357W|YOR141C|YIL035C|YFL039C|YIL126W|YHR081W|YNL330C|YJR082C|YDR113C|YBR173C|YFL024C|YOR189W|YEL018W|YPR023C
7010	0.0018121	0.0071914	13	229	131	5819	cytoskeleton organization and biogenesis	YGL240W|YBL084C|YDL188C|YNL172W|YOR249C|YDL008W|YLR127C|YFL039C|YIL126W|YLR102C|YHR166C|YDR118W|YKL022C
6384	0.002114	0.008324	3	12	131	5819	transcription initiation from RNA polymerase III promoter	YER148W|YJL011C|YKL144C
6303	0.0021498	0.0083994	4	25	131	5819	double-strand break repair via nonhomologous end joining	YOL004W|YLR357W|YHR081W|YNL330C
16458	0.0022398	0.0086837	8	104	131	5819	gene silencing	YDL076C|YMR263W|YIL084C|YOL004W|YGR063C|YOR001W|YLR052W|YNL330C
6352	0.0025403	0.0096993	6	62	131	5819	transcription initiation	YEL009C|YGR274C|YER148W|YNL222W|YJL011C|YKL144C
10564	0.0025403	0.0096993	6	62	131	5819	regulation of cell cycle process	YGL240W|YDR260C|YIR025W|YDR207C|YPL139C|YHR166C
44249	0.0031773	0.01204	39	1141	131	5819	cellular biosynthetic process	YDL188C|YNR003C|YNL222W|YAL035W|YLR367W|YGR156W|YKL144C|YPL139C|YIL126W|YAL043C|YNL113W|YPR190C|YNL330C|YEL009C|YER148W|YGR274C|YNL151C|YKL018W|YNL248C|YAL011W|YAL013W|YOR207C|YOR116C|YJL148W|YOR076C|YJR063W|YLR357W|YDR301W|YKR025W|YBL087C|YOR340C|YDL150W|YJL011C|YDR045C|YOR341W|YGR063C|YDR195W|YPR010C|YDR156W
45934	0.0033716	0.012681	12	217	131	5819	negative regulation of nucleobase, nucleoside, nucleotide and nucleic acid metabolic process	YDL076C|YMR263W|YIL084C|YOL004W|YGR063C|YBR095C|YDR207C|YKL185W|YLR052W|YPR023C|YKL022C|YNL330C
31324	0.0039066	0.014585	13	250	131	5819	negative regulation of cellular metabolic process	YDL076C|YIL084C|YOL004W|YBR095C|YNL330C|YMR263W|YGR063C|YDR207C|YKL185W|YPR023C|YLR052W|YKL022C|YPR189W
9892	0.0040418	0.014979	13	251	131	5819	negative regulation of metabolic process	YDL076C|YIL084C|YOL004W|YBR095C|YNL330C|YMR263W|YGR063C|YDR207C|YKL185W|YPR023C|YLR052W|YKL022C|YPR189W
31497	0.0041858	0.015399	8	115	131	5819	chromatin assembly	YDL076C|YMR263W|YIL084C|YOL004W|YGR063C|YLR052W|YBR009C|YNL330C
31507	0.0044675	0.016083	7	92	131	5819	heterochromatin formation	YDL076C|YMR263W|YIL084C|YOL004W|YGR063C|YLR052W|YNL330C
45814	0.0044675	0.016083	7	92	131	5819	negative regulation of gene expression, epigenetic	YDL076C|YMR263W|YIL084C|YOL004W|YGR063C|YLR052W|YNL330C
6342	0.0044675	0.016083	7	92	131	5819	chromatin silencing	YDL076C|YMR263W|YIL084C|YOL004W|YGR063C|YLR052W|YNL330C
16073	0.0060181	0.021484	3	17	131	5819	snRNA metabolic process	YOR001W|YHR081W|YLR175W
726	0.0060531	0.021484	4	33	131	5819	non-recombinational repair	YOL004W|YLR357W|YHR081W|YNL330C
183	0.0071042	0.025039	3	18	131	5819	chromatin silencing at rDNA	YMR263W|YOL004W|YNL330C
65003	0.0074762	0.026007	16	365	131	5819	macromolecular complex assembly	YNL222W|YOL142W|YAL035W|YLR106C|YJL011C|YKL144C|YER148W|YGR274C|YEL009C|YBR173C|YNL182C|YNR053C|YFL007W|YDR364C|YBR009C|YCR072C
7088	0.0074821	0.026007	4	35	131	5819	regulation of mitosis	YGL240W|YDR260C|YIR025W|YHR166C
6473	0.0075697	0.026131	5	55	131	5819	protein amino acid acetylation	YEL009C|YFL024C|YFL039C|YPR023C|YJR082C
40029	0.0078277	0.026838	7	102	131	5819	regulation of gene expression, epigenetic	YDL076C|YMR263W|YIL084C|YOL004W|YGR063C|YLR052W|YNL330C
6730	0.0089417	0.03045	6	80	131	5819	one-carbon compound metabolic process	YLR085C|YKL018W|YDR334W|YBR231C|YAL011W|YAL013W
16180	0.0098081	0.032737	2	7	131	5819	snRNA processing	YOR001W|YHR081W
43633	0.0098081	0.032737	2	7	131	5819	modification-dependent RNA catabolic process	YOR001W|YOL021C
43634	0.0098081	0.032737	2	7	131	5819	polyadenylation-dependent ncRNA catabolic process	YOR001W|YOL021C
6302	0.010145	0.033638	5	59	131	5819	double-strand break repair	YOL004W|YLR357W|YHR081W|YIL126W|YNL330C
16573	0.011981	0.039466	4	40	131	5819	histone acetylation	YFL024C|YFL039C|YPR023C|YJR082C
65004	0.012195	0.039911	7	111	131	5819	protein-DNA complex assembly	YEL009C|YGR274C|YER148W|YNL222W|YJL011C|YKL144C|YBR009C
48523	0.013087	0.042555	13	290	131	5819	negative regulation of cellular process	YDL076C|YIL084C|YOL004W|YBR095C|YNL330C|YMR263W|YGR063C|YDR207C|YKL185W|YPR023C|YLR052W|YKL022C|YPR189W
6281	0.013294	0.042951	11	228	131	5819	DNA repair	YOL004W|YLR357W|YFL024C|YEL018W|YFL039C|YHR081W|YIL126W|YPR023C|YDR113C|YJR082C|YNL330C
48519	0.014543	0.046686	13	294	131	5819	negative regulation of biological process	YDL076C|YIL084C|YOL004W|YBR095C|YNL330C|YMR263W|YGR063C|YDR207C|YKL185W|YPR023C|YLR052W|YKL022C|YPR189W
42255	0.015046	0.047994	5	65	131	5819	ribosome assembly	YNL182C|YNR053C|YOL142W|YLR106C|YCR072C
Cluster #6
No significantly enriched term is present
