# Supplementary material for: A Network-Based Approach on Elucidating the Multi-Faceted Nature of Chronological Aging in S. cerevisiae
Source: PLoS One. 2011 Dec 21;6(12):e29284. doi: 10.1371/journal.pone.0029284 (PMC3244448; doi:10.1371/journal.pone.0029284)
Supplement: Table S10 — BINGO results for clusters of tCAN. (XLS) [file pone.0029284.s014.xls]

## Sheet: Table S10
Table S10. BINGO results for clusters of tCAN
Cluster #	Enriched GO Process Term	Corrected P-value	MCODE Score
1	ubiquitin-dependent protein catabolic process	1.6424e-19	6.733
2	response to DNA damage stimulus	0.014422	4.444
	regulation of nucleobase, nucleoside, nucleotide and nucleic acid metabolic process	0.025403
	farnesyl diphosphate biosynthetic process, mevalonate pathway	0.028188
3	anaphase-promoting complex-dependent proteasomal ubiquitin-dependent protein catabolic process	2.5658e-26	4.2
	proteasomal ubiquitin-dependent protein catabolic process	1.5622e-18
	M phase of mitotic cell cycle	2.4163e-15
	chromosome segregation	1.3158e-13
	microtubule cytoskeleton organization and biogenesis	3.0812e-13
	cell cycle phase	8.7566e-12
4	ergosterol biosynthetic process	1.4693e-17	3.111
	steroid biosynthetic process	1.1052e-16
	alcohol metabolic process	1.1382e-10
	oxidation reduction	1.1092e-07
	cholesterol biosynthetic process	0.037459
5	regulation of microtubule polymerization or depolymerization	2.4494e-18	3
6	establishment and/or maintenance of chromatin architecture	2.3631e-15	2.8
	protein import into peroxisome matrix	2.507e-07
	peroxisome organization and biogenesis	8.0322e-07
	chromatin silencing at telomere	5.9895e-05
	chromatin silencing	4.9049e-05
	nucleobase, nucleoside, nucleotide and nucleic acid metabolic process	0.00028126
	negative regulation of transcription from RNA polymerase II promoter by pheromones	0.0017516
	negative regulation of transcription by pheromones	0.0017516
	establishment of localization in cell	0.036618
	DNA repair	0.019638
7	intra-Golgi vesicle-mediated transport	1.1235e-05	2.212
	DNA strand elongation during DNA replication	6.7333e-05
	retrograde transport, vesicle recycling within Golgi	0.00015877
	DNA-dependent DNA replication	0.00073732
	alcohol biosynthetic process	0.0017922
	tRNA modification	0.0033722
	cell death	0.0053345
	response to stress	0.0090579
	glucose catabolic process to ethanol	0.016267
	protein targeting to ER	0.020729
	pyruvate metabolic process	0.021624
	ethanol metabolic process	0.030064
	amino acid catabolic process to alcohol via Ehrlich pathway	0.030064
	apoptosis	0.038764
8	cell cycle arrest in response to pheromone	1.8153e-13	1.667
9	cell wall organization and biogenesis	0.00037413	1.524
	establishment and/or maintenance of cell polarity	0.0010505
	cellular bud site selection	0.0014634
	cell morphogenesis	0.0027424
	cytokinesis	0.006059
	response to pheromone	0.03842
	oxygen transport	0.048036
	gas transport	0.048036
11	cell cycle	0.00018363	1.5
	S phase of mitotic cell cycle	0.0002014
	cytokinesis, site selection	0.0004274
	DNA replication initiation	0.00079554
	regulation of DNA replication	0.00097737
	interphase of mitotic cell cycle	0.014767
	regulation of vacuole fusion, non-autophagic	0.023798
	propionate metabolic process	0.045021
	response to organic cyclic substance	0.045021
	chromosome organization and biogenesis	0.045937
12	negative regulation of gluconeogenesis	1.0024e-06	1.5
	modification-dependent protein catabolic process	0.0010088
14	vesicle-mediated transport	0.00010185	1.5
15	trehalose biosynthetic process	5.204e-06	1.455
	carbohydrate biosynthetic process	1.4065e-05
	endocytosis	0.0047921
	membrane invagination	0.0059045
	gluconeogenesis	0.0059045
	glycolysis	0.010785
	chronological cell aging	0.022761
	cell aging	0.022761
	fatty acid biosynthetic process	0.033613
	response to hydroperoxide	0.040623
	monocarboxylic acid metabolic process	0.043626
16	vitamin B6 biosynthetic process	1.4585e-06	1.333
	pyridoxine biosynthetic process	1.4585e-06
	thiamin and derivative biosynthetic process	0.0010767
	pheromone-dependent signal transduction during conjugation with cellular fusion	0.0019134
	aldehyde metabolic process	0.0033063
	regulation of conjugation with cellular fusion	0.0019134
17	meiotic mismatch repair	3.8022e-06	1.2
	mitotic chromosome condensation	6.0089e-06
	meiosis I	1.5358e-05
	actin cytoskeleton organization and biogenesis	0.000643
	actin cortical patch localization	0.0079057
	cell wall chitin metabolic process	0.015814
	negative regulation of Arp2/3 complex-mediated actin nucleation	0.024059
	glucosamine metabolic process	0.034209
	GDP-mannose biosynthetic process	0.03991
	mitochondrion inheritance	0.047199
	establishment of nucleus localization	0.029883
	protein amino acid deacetylation	0.047199
18	protein import into mitochondrial inner membrane	0.00017271	1.174
	inner mitochondrial membrane organization and biogenesis	0.00033466
	protein targeting to mitochondrion	0.0012219
	mitochondrial membrane organization and biogenesis	0.0022586
	vacuolar acidification	0.033957
	intracellular pH reduction	0.033957
	regulation of intracellular pH	0.033957
19	superoxide metabolic process	0.0040771	1.154
	phosphate metabolic process	0.0054897
	phosphorus metabolic process	0.0068182
	oxygen and reactive oxygen species metabolic process	0.011212
20	positive regulation of apoptosis	0.029242	1.143
	osmosensory signaling pathway via Sho1 osmosensor	0.035912
	aerobic respiration	0.035912
24	ER to Golgi vesicle-mediated transport	0.022644	1
	very-long-chain fatty acid metabolic process	0.028603
25	L-serine metabolic process	0.0016104	1
	cysteine biosynthetic process via cystathionine	0.033083
	serine family amino acid metabolic process	0.01072
26	mitochondrial electron transport, cytochrome c to oxygen	1.0712e-06	1
	organelle ATP synthesis coupled electron transport	4.3666e-06
	respiratory electron transport chain	4.3666e-06
	electron transport chain	4.3666e-06
	oxidative phosphorylation	1.0703e-05
27	DNA recombination	0.0010335	1
28	vesicle docking during exocytosis	0.00048239	1
	Golgi to endosome transport	0.00048239
	autophagy	0.02504
29	mitochondrial fusion	1.9499e-09	1
31	phospholipid biosynthetic process	0.012607	1
34	mitochondrial electron transport, succinate to ubiquinone	4.0398e-05	1
	tricarboxylic acid cycle	0.00037643
	acetyl-CoA catabolic process	0.00037643
	coenzyme metabolic process	0.00037643
	cofactor metabolic process	0.00037643
35	positive regulation of DNA replication during S phase	0.0081844	1
39	triacylglycerol mobilization	0.041149	0.75
	age-dependent response to reactive oxygen species during chronological cell aging	0.041149
	lysine biosynthetic process via aminoadipic acid	0.041149
	cellular copper ion homeostasis	0.041149
