# Supplementary material for: A Network-Based Approach on Elucidating the Multi-Faceted Nature of Chronological Aging in S. cerevisiae
Source: PLoS One. 2011 Dec 21;6(12):e29284. doi: 10.1371/journal.pone.0029284 (PMC3244448; doi:10.1371/journal.pone.0029284)
Supplement: Table S13 — Annotation Collection Table of the core proteins. (XLS) [file pone.0029284.s017.xls]

## Sheet: Annotation Collection Table
Table S13. Annotation Collection Table of the core proteins
GO Cellular Component	GO Biological Process	GO Molecular Function
123	1	62
142	11	166
783	132	3674
812	183	3723
5575	266	3729
5576	902	3774
5634	910	3824
5677	916	3924
5720	1300	3954
5724	1302	4069
5730	1308	4176
5737	2098	4222
5739	5975	4540
5741	6096	4672
5743	6099	4674
5758	6108	4842
5759	6116	5200
5777	6120	5324
5783	6281	5488
5856	6303	5524
5884	6333	5525
5886	6342	8060
5956	6348	8137
16020	6350	8168
16021	6355	8233
19005	6356	8237
30479	6357	8270
30869	6359	8289
31011	6468	8483
31942	6476	16300
32432	6508	16301
34456	6515	16491
35267	6520	16615
	6532	16616
	6533	16740
	6631	16769
	6810	16787
	6887	16811
	6897	17111
	6915	17136
	6950	30060
	6974	30170
	7005	30528
	7015	30674
	7031	31491
	7049	32041
	7067	42802
	7119	42803
	7624	46872
	8053	46969
	8150	46970
	8152	48027
	8156	50660
	9058	51015
	9060	51287
	9306	70403
	10512
	10793
	15031
	15909
	16559
	16568
	16573
	19266
	19655
	30010
	30037
	30050
	30163
	30437
	30466
	30476
	30488
	31146
	31505
	31939
	32312
	34599
	42787
	43065
	44262
	45449
	45910
	45950
	51260
	51301
	51603
	51726
	55114
